# Supplementary material for: Effect of surrounding landscape on Popillia japonica abundance and their spatial pattern within Wisconsin vineyards
Source: Front Insect Sci. 2022 Oct 27;2:961437. doi: 10.3389/finsc.2022.961437 (PMC10926536; doi:10.3389/finsc.2022.961437)
Supplement: SupplementaL Table 1 — This table describes various characteristics of the vineyards in our study, as well as a summary of collected data used in our analysis, the table includes the following columns: 1) A vineyard identification label for each vineyard V01-V20 (VID); 2) Latitude of the vineyard in decimal degrees (Lat); 3) Longitude of the vineyard in decimal degrees (Long); 4) Area of the vineyard in hectares [Area (ha)]; 5) Length of diagonal transect established at the vineyard [Transect (m)]; 6) Proportion of surrounding 1.5km landscape defined as cropland (Cropland); 7) Proportion of surrounding 1.5km landscape defined as woodland (Woodland); 8) Proportion of surrounding 1.5km landscape defined as Non-Pasture Grassland (Non-Pasture Grassland); 9) Proportion of surrounding 1.5km landscape defined as Pasture (Pasture); 10) Average precipitation (mm) from June-September for 2017 [2017 Precip (mm)]; 11) Average temperature(°C) from June-September for 2017 [2017 Temp (°C)]; 12) Average precipitation (mm) from June-September for 2018 [2018 Precip (mm)]; 13) Average temperature(°C) from June-September for 2018 [2018 Temp (°C)]; 14) Average precipitation (mm) from June-September for 2017 and 2018 [2017,2018 Precip (mm)]; 15) Average temperature(°C) from June-September for 2017 and 2018 [2017,2018 temperature(°C)]; 16) Environmental Impact Quotient Estimates for June-September 2017 (2017 EIQ); 17) Environmental Impact Quotient Estimates for June-September 2018 (2018 EIQ); Average Environmental Impact Quotient Estimates for June-September 2017 and 2018 (2017,2018 EIQ); 18) Number of collected P. japonica adults during sampling in 2017 (2017 P. japonica); 19) Number of collected P. japonica adults during sampling in 2018 (2018 P. japonica); 20) Average number of collected P. japonica adults during sampling in 2017 and 2018 (2017,2018 P. japonica); 21) Average estimated leaf injury in 2017 (2017 leaf injury); 22) Average estimated leaf injury in 2018 (2018 leaf injury); 23) Average estimated l [file Table_1.xlsx]

## Sheet: Sheet1
VID	Lat	Long	Area (ha)	Transect (m)	Cropland	Woodland	Non-Pasture Grassland	Pasture	2017 Precip (mm)	2017 Temp (°C)	2018 Precip (mm)	2018 Temp (°C)	2017,2018 Precip (mm)	2017,2018 Temp (°C)	2017 EIQ	2018 EIQ	2017,2018 EIQ	2017 P. japonica	2018 P. japonica	2017,2018 P. japonica	2017 leaf injury	2018 leaf injury	2017,2018 leaf injury
V01	43.1112	-89.904	2.02347	141	4.79234	75	1.40733	15.3282	4.14746	19.7377	5.29426	20.5475	4.72086	20.1426	97.5	58.5	78	383	110	246.5	0.226685	0.137222	0.181954
V02	43.0139	-90.0519	0.607042	41	9.25257	65.8146	0.483831	20.3162	3.64467	19.7623	5.29582	20.4779	4.47025	20.1201	0	0	0	244	66	155	0.2874	0.158889	0.223145
V03	43.6888	-90.947	2.02347	60	12.2672	70.2564	0.345123	12.8012	3.76836	19.973	6.86615	20.5016	5.31725	20.2373	47.5	39.1	43.1	1	19	10	0.0743056	0.0672222	0.0703704
V04	43.9508	-89.2531	0.404694	43	13.281	60.3153	16.5037	2.34039	3.30852	19.3148	5.73738	20.1426	4.52295	19.7287	59.1	59.1	59.1	23	51	37	0.0702381	0.0622222	0.066092
V05	43.6121	-90.5448	1.61878	155	15.6676	64.2734	0.972109	13.1157	4.44098	18.9426	6.03697	19.7287	5.23898	19.3357	0	0	0	0	0	0	0.0270833	0.00222222	0.0132716
V06	43.7177	-90.8768	0.404694	80	20.7043	60.4885	1.02069	14.9893	3.96213	19.7328	6.9432	20.3648	5.45266	20.0488	0	0	0	1	0	0.5	0.0666667	0.0861111	0.0774691
V07	43.0849	-89.6546	1.01174	78	23.17	60.0518	2.19684	9.47734	4.06934	19.8852	7.32787	20.6262	5.69861	20.2557	0	0	0	297	479	388	0.308704	0.447222	0.377963
V08	43.4997	-89.8655	1.61878	68	26.2702	53.2128	0.674625	17.5429	4.42574	19.409	5.68467	20.3025	5.0552	19.8557	98.95	87.75	93.35	340	173	256.5	0.196111	0.108333	0.152222
V09	43.0237	-89.6457	0.607042	150	35.6771	33.1416	5.8223	21.6267	4.20607	19.8836	7.80033	20.6402	6.0032	20.2619	1.2	0.6	0.9	519	362	440.5	0.31369	0.258889	0.285345
V10	43.9724	-91.226	0.607042	156	35.6917	36.2761	0.611155	28.2581	3.53033	20.4541	3.91852	20.9656	3.72443	20.7098	78	78	78	314	186	250	0.145513	0.12	0.131845
V11	42.9307	-88.9302	0.607042	106	42.1502	27.8369	13.7264	12.3296	4.24672	20.0787	5.35992	20.8746	4.80332	20.4766	48.75	19.5	34.125	491	378	434.5	0.236667	0.162778	0.199722
V12	43.4672	-89.1467	0.404694	46	49.2958	32.3899	11.0942	4.15903	3.40344	19.582	5.33869	20.3885	4.37107	19.9852	73.5	73.5	73.5	301	270	285.5	0.206111	0.163889	0.185
V13	43.8679	-88.9036	1.05221	70	51.3478	15.2711	21.0605	11.3452	3.7118	19.1967	4.72254	20.1115	4.21717	19.6541	16.7	0.5	8.6	837	861	849	0.389429	0.362088	0.375759
V14	43.4276	-89.3923	2.42817	119	56.7807	15.3702	6.55353	15.4731	3.65689	19.7361	5.36344	20.5918	4.51016	20.1639	6.5	5.7	6.1	1058	667	862.5	0.246875	0.285764	0.27491
V15	42.9104	-89.3323	2.63051	101	59.0303	13.9695	1.97346	18.1585	4.62754	19.9139	6.01516	20.6992	5.32135	20.3066	39	39	39	87	270	178.5	0.120833	0.0683333	0.0916667
V16	42.7534	-89.6216	0.607042	73	66.988	7.69051	3.96443	17.8902	4.03525	19.9992	6.05582	20.8098	5.04553	20.4045	0	0	0	937	1002	969.5	0.39	0.636667	0.513333
V17	43.3611	-88.7553	1.21408	68	68.6671	4.25878	12.1664	10.3477	3.7141	19.3443	4.58402	20.0516	4.14906	19.698	253.5	22.1	137.8	63	143	103	0.0715278	0.0677778	0.0694444
V18	43.5986	-90.9231	3.23756	55	71.4996	6.25699	0.165904	14.9041	3.94205	19.1869	6.12918	19.8369	5.03561	19.5119	39.1	39.1	39.1	0	0	0	0.0465278	0.0155556	0.029321
V19	42.7339	-88.5893	1.01174	58	73.0255	8.60803	1.89214	5.28434	4.42918	19.7582	4.75607	20.3303	4.59262	20.0443	58.5	58.5	58.5	156	620	388	0.121667	0.156667	0.141379
V20	42.9165	-89.0577	0.404694	75	78.0205	2.54085	5.73644	9.42398	4.59836	20.0369	6.06311	20.7992	5.33074	20.418	107.25	107.25	107.25	318	116	217	0.219444	0.208889	0.214167
