# Supplementary material for: Effect of surrounding landscape on Popillia japonica abundance and their spatial pattern within Wisconsin vineyards
Source: Front Insect Sci. 2022 Oct 27;2:961437. doi: 10.3389/finsc.2022.961437 (PMC10926536; doi:10.3389/finsc.2022.961437)
Supplement: SupplementaL Table 7 — This table includes all data collected from vineyards in our study for and includes the following columns: 1) Day of the year (Day); 2) Month of the year (Month); 3) Year of the study, 2017 or 2018 (Year); 4) Time of day when sampling occurred (Time); Week of the study in the given year (Week); Vineyard Identification label for the 20 vineyards, V01-V20 (VID); Point Identification for sampling points along the transect P1 = Edge of vineyard, P2 = halfway from edge to center, P2 = center of vineyard (PID); Indicated which of the 6 vines associated with each sampling point was used for leaf injury estimates, vines sequentially numbered along the row of plants starting at the beginning of the sampling point moving further into the vineyard (Vine Number); 9) Indicates where on a grape plant sampling took place from the perspective of the collector standing in front of the plant within the vineyard row, RC = Right cordons, or shoots on the right side of the plant, LC = Left Cordons, or shoots on the left side of the plant, EV = Entire Vine, or collecting from both left and right side of the plant in order to count up to 40 leaves (Vine Cordon); 10) Number of leaves counted, counts less than 40 indicate a limited number of leaves on the plant of adequate size to assess (Leaves Counted); 11) Out of all of the leaves counted, the number that were visually estimated to have at least 10% leaf area loss (Leaved Injured);12) The proportion of damaged leaves out of all leaves counted (Proportion Leaf Injury); 13) The number of P. japonica adults collected (P. japonica); 14) The number of P. japonica female adults collected (P. japonica Females); 15) The number of P. japonica male adults collected (P. japonica Males); 16) Average daily precipitation (mm) [Precip (mm)]; 17) Average daily temperature [Temp (°C)]; 18) Average weekly precipitation for the day of sampling and previous 6 days [Weekly Precip (mm)]; 19) Average weekly temperature for the day of sampling and previous 6 da [file Table_7.xlsx]

## Sheet: Sheet1
Day	Month	Year	Time	Week	VID	PID	Vine Number	Vine Side	Leaves Counted	Leaves Injured	Proportion leaf Injury	P. japonica	P. japonica Females	P. japonica Males	Precip (mm)	Temp (°C)	Weekly Precip (mm)	Weekly Temp (°C)
16	6	2017	15:00:00	1	V01	P1	1	RC	40	2	0.05	0	0	0	0	25	4.40429	25.5429
16	6	2017	15:00:00	1	V01	P2	1	RC	40	5	0.125	0	0	0	0	25	4.40429	25.5429
16	6	2017	15:00:00	1	V01	P3	1	RC	40	5	0.125	0	0	0	0	25	4.40429	25.5429
16	6	2017	14:00:00	1	V02	P1	1	RC	40	16	0.4	0	0	0	0	24.9	2.21	25.4857
16	6	2017	14:00:00	1	V02	P2	1	RC	40	2	0.05	0	0	0	0	24.9	2.21	25.4857
16	6	2017	14:00:00	1	V02	P3	1	RC	40	5	0.125	0	0	0	0	24.9	2.21	25.4857
14	6	2017	12:30:00	1	V03	P1	1	RC	40	12	0.3	0	0	0	0	24.1	4.53429	23.8143
14	6	2017	12:30:00	1	V03	P2	1	RC	40	10	0.25	0	0	0	0	24.1	4.53429	23.8143
14	6	2017	12:30:00	1	V03	P3	1	RC	40	7	0.175	0	0	0	0	24.1	4.53429	23.8143
12	6	2017	16:00:00	1	V04	P1	1	RC	40	9	0.225	0	0	0	0	27.5	0	20.9429
12	6	2017	16:00:00	1	V04	P2	1	RC	40	6	0.15	0	0	0	0	27.5	0	20.9429
12	6	2017	16:00:00	1	V04	P3	1	RC	40	7	0.175	0	0	0	0	27.5	0	20.9429
14	6	2017	14:00:00	1	V05	P1	1	RC	40	10	0.25	0	0	0	0	23.3	4.31857	23
14	6	2017	14:00:00	1	V05	P2	1	RC	40	8	0.2	0	0	0	0	23.3	4.31857	23
14	6	2017	14:00:00	1	V05	P3	1	RC	40	6	0.15	0	0	0	0	23.3	4.31857	23
14	6	2017	12:00:00	1	V06	P1	1	EV	40	9	0.225	0	0	0	0	23.9	5.08429	23.7429
14	6	2017	12:00:00	1	V06	P2	1	RC	40	8	0.2	0	0	0	0	23.9	5.08429	23.7429
14	6	2017	12:00:00	1	V06	P3	1	RC	40	8	0.2	0	0	0	0	23.9	5.08429	23.7429
16	6	2017	16:00:00	1	V07	P1	1	EV	40	3	0.075	0	0	0	0	25.3	3.20571	25.5
16	6	2017	16:00:00	1	V07	P2	1	EV	40	0	0	0	0	0	0	25.3	3.20571	25.5
16	6	2017	16:00:00	1	V07	P3	1	EV	40	3	0.075	0	0	0	0	25.3	3.20571	25.5
12	6	2017	17:00:00	1	V08	P1	1	RC	40	0	0	0	0	0	0.4	27.6	0.101429	21.1286
12	6	2017	17:00:00	1	V08	P2	1	RC	40	0	0	0	0	0	0.4	27.6	0.101429	21.1286
12	6	2017	17:00:00	1	V08	P3	1	RC	40	3	0.075	0	0	0	0.4	27.6	0.101429	21.1286
16	6	2017	16:00:00	1	V09	P1	1	RC	40	0	0	0	0	0	0	25.2	2.42	25.4
16	6	2017	16:00:00	1	V09	P2	1	RC	40	2	0.05	0	0	0	0	25.2	2.42	25.4
16	6	2017	16:00:00	1	V09	P3	1	RC	40	1	0.025	0	0	0	0	25.2	2.42	25.4
14	6	2017	10:30:00	1	V10	P1	1	RC	40	6	0.15	0	0	0	2.1	25.1	3.84571	24.5143
14	6	2017	10:30:00	1	V10	P2	1	RC	40	5	0.125	0	0	0	2.1	25.1	3.84571	24.5143
14	6	2017	10:30:00	1	V10	P3	1	RC	40	6	0.15	0	0	0	2.1	25.1	3.84571	24.5143
16	6	2017	10:30:00	1	V11	P1	1	RC	40	1	0.025	0	0	0	0	25.3	8.27286	25.1286
16	6	2017	10:30:00	1	V11	P2	1	RC	40	0	0	0	0	0	0	25.3	8.27286	25.1286
16	6	2017	10:30:00	1	V11	P3	1	RC	40	0	0	0	0	0	0	25.3	8.27286	25.1286
12	6	2017	12:00:00	1	V12	P1	1	RC	40	7	0.175	0	0	0	0	28.1	0	21.3
12	6	2017	12:00:00	1	V12	P2	1	RC	40	5	0.125	0	0	0	0	28.1	0	21.3
12	6	2017	12:00:00	1	V12	P3	1	RC	40	7	0.175	0	0	0	0	28.1	0	21.3
12	6	2017	15:00:00	1	V13	P1	1	RC	40	4	0.1	0	0	0	0	27.4	0.0685714	20.6429
12	6	2017	15:00:00	1	V13	P2	1	RC	40	3	0.075	0	0	0	0	27.4	0.0685714	20.6429
12	6	2017	15:00:00	1	V13	P3	1	RC	40	6	0.15	0	0	0	0	27.4	0.0685714	20.6429
12	6	2017	10:30:00	1	V14	P1	1	EV	16	0	0	0	0	0	0	28.4	0	21.6857
12	6	2017	10:30:00	1	V14	P2	1	RC	40	5	0.125	0	0	0	0	28.4	0	21.6857
12	6	2017	10:30:00	1	V14	P3	1	RC	40	5	0.125	0	0	0	0	28.4	0	21.6857
16	6	2017	12:00:00	1	V15	P1	1	RC	40	5	0.125	0	0	0	0	25	3.58857	25.0143
16	6	2017	12:00:00	1	V15	P2	1	RC	40	6	0.15	0	0	0	0	25	3.58857	25.0143
16	6	2017	12:00:00	1	V15	P3	1	RC	40	7	0.175	0	0	0	0	25	3.58857	25.0143
16	6	2017	13:00:00	1	V16	P1	1	RC	40	4	0.1	0	0	0	0	25.7	2.23286	25.8571
16	6	2017	13:00:00	1	V16	P2	1	EV	40	7	0.175	0	0	0	0	25.7	2.23286	25.8571
16	6	2017	13:00:00	1	V16	P3	1	EV	40	4	0.1	0	0	0	0	25.7	2.23286	25.8571
12	6	2017	13:30:00	1	V17	P1	1	RC	40	5	0.125	0	0	0	0	27.3	0	20.8429
12	6	2017	13:30:00	1	V17	P2	1	RC	40	0	0	0	0	0	0	27.3	0	20.8429
12	6	2017	13:30:00	1	V17	P3	1	RC	40	1	0.025	0	0	0	0	27.3	0	20.8429
14	6	2017	15:00:00	1	V18	P1	1	RC	40	5	0.125	0	0	0	0	24	4.29857	23.5857
14	6	2017	15:00:00	1	V18	P2	1	RC	40	9	0.225	0	0	0	0	24	4.29857	23.5857
14	6	2017	15:00:00	1	V18	P3	1	RC	40	10	0.25	0	0	0	0	24	4.29857	23.5857
16	6	2017	09:30:00	1	V19	P1	1	RC	40	3	0.075	0	0	0	0	25	0.268571	25.1143
16	6	2017	09:30:00	1	V19	P2	1	RC	40	4	0.1	0	0	0	0	25	0.268571	25.1143
16	6	2017	09:30:00	1	V19	P3	1	RC	40	2	0.05	0	0	0	0	25	0.268571	25.1143
16	6	2017	11:00:00	1	V20	P1	1	RC	40	7	0.175	0	0	0	0	25.2	7.41571	25.0857
16	6	2017	11:00:00	1	V20	P2	1	RC	40	5	0.125	0	0	0	0	25.2	7.41571	25.0857
16	6	2017	11:00:00	1	V20	P3	1	RC	40	5	0.125	0	0	0	0	25.2	7.41571	25.0857
23	6	2017	15:00:00	2	V01	P1	2	EV	29	0	0	0	0	0	30.31	20.1	8.98571	19.8
23	6	2017	15:00:00	2	V01	P2	2	LC	40	2	0.05	0	0	0	30.31	20.1	8.98571	19.8
23	6	2017	15:00:00	2	V01	P3	2	LC	40	0	0	0	0	0	30.31	20.1	8.98571	19.8
23	6	2017	14:30:00	2	V02	P1	2	LC	40	2	0.05	0	0	0	41.96	20.2	11.31	19.7143
23	6	2017	14:30:00	2	V02	P2	2	LC	40	3	0.075	0	0	0	41.96	20.2	11.31	19.7143
23	6	2017	14:30:00	2	V02	P3	2	LC	40	2	0.05	0	0	0	41.96	20.2	11.31	19.7143
21	6	2017	13:00:00	2	V03	P1	2	LC	40	0	0	0	0	0	6.48	16.5	5.56143	20.3143
21	6	2017	13:00:00	2	V03	P2	2	LC	40	1	0.025	0	0	0	6.48	16.5	5.56143	20.3143
21	6	2017	13:00:00	2	V03	P3	2	LC	40	4	0.1	0	0	0	6.48	16.5	5.56143	20.3143
19	6	2017	10:00:00	2	V04	P1	2	LC	40	4	0.1	0	0	0	0	18.3	15.3657	22.4857
19	6	2017	10:00:00	2	V04	P2	2	LC	40	2	0.05	0	0	0	0	18.3	15.3657	22.4857
19	6	2017	10:00:00	2	V04	P3	2	LC	40	1	0.025	0	0	0	0	18.3	15.3657	22.4857
21	6	2017	16:00:00	2	V05	P1	2	LC	40	0	0	0	0	0	7.56	15.7	8.08	19.9571
21	6	2017	16:00:00	2	V05	P2	2	LC	40	1	0.025	0	0	0	7.56	15.7	8.08	19.9571
21	6	2017	16:00:00	2	V05	P3	2	LC	40	4	0.1	0	0	0	7.56	15.7	8.08	19.9571
21	6	2017	14:00:00	2	V06	P1	2	LC	40	4	0.1	0	0	0	7.15	16.6	5.85857	20.3571
21	6	2017	14:00:00	2	V06	P2	2	LC	40	10	0.25	0	0	0	7.15	16.6	5.85857	20.3571
21	6	2017	14:00:00	2	V06	P3	2	LC	40	5	0.125	0	0	0	7.15	16.6	5.85857	20.3571
23	6	2017	16:00:00	2	V07	P1	2	EV	40	0	0	0	0	0	32.98	20.8	11.2671	20.0143
23	6	2017	16:00:00	2	V07	P2	2	LC	40	0	0	0	0	0	32.98	20.8	11.2671	20.0143
23	6	2017	16:00:00	2	V07	P3	2	EV	37	0	0	0	0	0	32.98	20.8	11.2671	20.0143
23	6	2017	14:00:00	2	V08	P1	2	LC	40	1	0.025	0	0	0	35.17	18.8	12.2143	19.2
23	6	2017	14:00:00	2	V08	P2	2	LC	40	4	0.1	0	0	0	35.17	18.8	12.2143	19.2
23	6	2017	14:00:00	2	V08	P3	2	LC	40	1	0.025	0	0	0	35.17	18.8	12.2143	19.2
23	6	2017	16:30:00	2	V09	P1	2	LC	40	0	0	0	0	0	36.26	20.8	13.6629	19.9286
23	6	2017	16:30:00	2	V09	P2	2	LC	40	1	0.025	0	0	0	36.26	20.8	13.6629	19.9286
23	6	2017	16:30:00	2	V09	P3	2	LC	40	3	0.075	0	0	0	36.26	20.8	13.6629	19.9286
21	6	2017	11:00:00	2	V10	P1	2	LC	40	1	0.025	0	0	0	7.74	17.2	3.82	20.7143
21	6	2017	11:00:00	2	V10	P2	2	LC	40	0	0	0	0	0	7.74	17.2	3.82	20.7143
21	6	2017	11:00:00	2	V10	P3	2	LC	40	0	0	2	0	2	7.74	17.2	3.82	20.7143
23	6	2017	10:00:00	2	V11	P1	2	LC	40	0	0	0	0	0	67.6	22.4	17.5257	20.5
23	6	2017	10:00:00	2	V11	P2	2	LC	40	1	0.025	0	0	0	67.6	22.4	17.5257	20.5
23	6	2017	10:00:00	2	V11	P3	2	LC	40	0	0	0	0	0	67.6	22.4	17.5257	20.5
19	6	2017	16:00:00	2	V12	P1	2	LC	40	1	0.025	0	0	0	0	18.7	10.5957	23.1571
19	6	2017	16:00:00	2	V12	P2	2	LC	40	3	0.075	0	0	0	0	18.7	10.5957	23.1571
19	6	2017	16:00:00	2	V12	P3	2	LC	40	4	0.1	0	0	0	0	18.7	10.5957	23.1571
19	6	2017	11:00:00	2	V13	P1	2	EV	30	4	0.133333	0	0	0	0	18.4	18.93	22.4571
19	6	2017	11:00:00	2	V13	P2	2	EV	38	4	0.105263	0	0	0	0	18.4	18.93	22.4571
19	6	2017	11:00:00	2	V13	P3	2	EV	40	2	0.05	0	0	0	0	18.4	18.93	22.4571
19	6	2017	15:00:00	2	V14	P1	2	LC	40	3	0.075	0	0	0	0	18.6	14.5671	23.2857
19	6	2017	15:00:00	2	V14	P2	2	LC	40	3	0.075	0	0	0	0	18.6	14.5671	23.2857
19	6	2017	15:00:00	2	V14	P3	2	LC	40	2	0.05	0	0	0	0	18.6	14.5671	23.2857
23	6	2017	12:00:00	2	V15	P1	2	LC	40	2	0.05	0	0	0	74.24	21.4	20.9714	20.0714
23	6	2017	12:00:00	2	V15	P2	2	LC	40	8	0.2	0	0	0	74.24	21.4	20.9714	20.0714
23	6	2017	12:00:00	2	V15	P3	2	LC	40	5	0.125	0	0	0	74.24	21.4	20.9714	20.0714
23	6	2017	13:00:00	2	V16	P1	2	LC	40	0	0	0	0	0	36.12	22.2	10.4843	20.4429
23	6	2017	13:00:00	2	V16	P2	2	LC	40	1	0.025	0	0	0	36.12	22.2	10.4843	20.4429
23	6	2017	13:00:00	2	V16	P3	2	LC	40	1	0.025	0	0	0	36.12	22.2	10.4843	20.4429
19	6	2017	16:00:00	2	V17	P1	2	LC	40	2	0.05	0	0	0	0	18.9	8.14	23.0429
19	6	2017	16:00:00	2	V17	P2	2	LC	40	4	0.1	0	0	0	0	18.9	8.14	23.0429
19	6	2017	16:00:00	2	V17	P3	2	LC	40	0	0	0	0	0	0	18.9	8.14	23.0429
21	6	2017	14:00:00	2	V18	P1	2	EV	40	2	0.05	0	0	0	6.31	16.3	6.76857	19.9571
21	6	2017	14:00:00	2	V18	P2	2	LC	40	1	0.025	0	0	0	6.31	16.3	6.76857	19.9571
21	6	2017	14:00:00	2	V18	P3	2	LC	40	8	0.2	0	0	0	6.31	16.3	6.76857	19.9571
23	6	2017	09:30:00	2	V19	P1	2	LC	40	1	0.025	0	0	0	30.65	23.2	11.2443	20.5857
23	6	2017	09:30:00	2	V19	P2	2	LC	40	1	0.025	0	0	0	30.65	23.2	11.2443	20.5857
23	6	2017	09:30:00	2	V19	P3	2	LC	40	0	0	0	0	0	30.65	23.2	11.2443	20.5857
23	6	2017	11:30:00	2	V20	P1	2	EV	40	0	0	0	0	0	83.51	22.3	19.7	20.3857
23	6	2017	11:30:00	2	V20	P2	2	EV	40	4	0.1	0	0	0	83.51	22.3	19.7	20.3857
23	6	2017	11:30:00	2	V20	P3	2	LC	40	6	0.15	0	0	0	83.51	22.3	19.7	20.3857
30	6	2017	15:30:00	3	V01	P1						6	1	5	13.01	20.1	7.52857	17.0143
30	6	2017	15:30:00	3	V01	P2						3	1	2	13.01	20.1	7.52857	17.0143
30	6	2017	15:30:00	3	V01	P3						2	1	1	13.01	20.1	7.52857	17.0143
30	6	2017	15:00:00	3	V02	P1						0	0	0	14.96	20.7	6.47	17.0286
30	6	2017	15:00:00	3	V02	P2						0	0	0	14.96	20.7	6.47	17.0286
30	6	2017	15:00:00	3	V02	P3						0	0	0	14.96	20.7	6.47	17.0286
28	6	2017	12:30:00	3	V03	P1						0	0	0	0.05	17.8	5.25714	16.4429
28	6	2017	12:30:00	3	V03	P2						0	0	0	0.05	17.8	5.25714	16.4429
28	6	2017	12:30:00	3	V03	P3						0	0	0	0.05	17.8	5.25714	16.4429
26	6	2017	16:00:00	3	V04	P1						0	0	0	1.53	13.7	8.03286	17.2143
26	6	2017	16:00:00	3	V04	P2						0	0	0	1.53	13.7	8.03286	17.2143
26	6	2017	16:00:00	3	V04	P3						0	0	0	1.53	13.7	8.03286	17.2143
28	6	2017	14:00:00	3	V05	P1						0	0	0	0	16.7	5.95857	15.8143
28	6	2017	14:00:00	3	V05	P2						0	0	0	0	16.7	5.95857	15.8143
28	6	2017	14:00:00	3	V05	P3						0	0	0	0	16.7	5.95857	15.8143
28	6	2017	12:00:00	3	V06	P1						0	0	0	0	17.9	6.24429	16.4571
28	6	2017	12:00:00	3	V06	P2						0	0	0	0	17.9	6.24429	16.4571
28	6	2017	12:00:00	3	V06	P3						0	0	0	0	17.9	6.24429	16.4571
30	6	2017	16:30:00	3	V07	P1						2	1	1	8.94	20.9	7.21143	17.4571
30	6	2017	16:30:00	3	V07	P2						1	0	1	8.94	20.9	7.21143	17.4571
30	6	2017	16:30:00	3	V07	P3						0	0	0	8.94	20.9	7.21143	17.4571
26	6	2017	14:30:00	3	V08	P1						0	0	0	2.75	13.4	9.57714	16.8571
26	6	2017	14:30:00	3	V08	P2						0	0	0	2.75	13.4	9.57714	16.8571
26	6	2017	14:30:00	3	V08	P3						0	0	0	2.75	13.4	9.57714	16.8571
30	6	2017	17:00:00	3	V09	P1						0	0	0	7.36	20.9	7.13286	17.5286
30	6	2017	17:00:00	3	V09	P2						1	0	1	7.36	20.9	7.13286	17.5286
30	6	2017	17:00:00	3	V09	P3						0	0	0	7.36	20.9	7.13286	17.5286
28	6	2017	10:30:00	3	V10	P1						0	0	0	0.11	19.1	5.76143	17.3
28	6	2017	10:30:00	3	V10	P2						0	0	0	0.11	19.1	5.76143	17.3
28	6	2017	10:30:00	3	V10	P3						0	0	0	0.11	19.1	5.76143	17.3
30	6	2017	10:30:00	3	V11	P1						2	1	1	9.21	21.1	7.32714	17.8
30	6	2017	10:30:00	3	V11	P2						0	0	0	9.21	21.1	7.32714	17.8
30	6	2017	10:30:00	3	V11	P3						1	0	1	9.21	21.1	7.32714	17.8
29	6	2017	15:30:00	3	V12	P1						0	0	0	18.14	18.9	7.03286	16.9143
29	6	2017	15:30:00	3	V12	P2						0	0	0	18.14	18.9	7.03286	16.9143
29	6	2017	15:30:00	3	V12	P3						0	0	0	18.14	18.9	7.03286	16.9143
29	6	2017	13:00:00	3	V13	P1						0	0	0	10.06	18.1	6.84429	16.6571
29	6	2017	13:00:00	3	V13	P2						2	1	1	10.06	18.1	6.84429	16.6571
29	6	2017	13:00:00	3	V13	P3						4	0	4	10.06	18.1	6.84429	16.6571
29	6	2017	16:00:00	3	V14	P1						0	0	0	18.22	19.2	7.79286	17.0571
29	6	2017	16:00:00	3	V14	P2						1	1	0	18.22	19.2	7.79286	17.0571
29	6	2017	16:00:00	3	V14	P3						0	0	0	18.22	19.2	7.79286	17.0571
30	6	2017	12:00:00	3	V15	P1						0	0	0	4.71	21.1	7.19857	17.9857
30	6	2017	12:00:00	3	V15	P2						0	0	0	4.71	21.1	7.19857	17.9857
30	6	2017	12:00:00	3	V15	P3						0	0	0	4.71	21.1	7.19857	17.9857
30	6	2017	13:00:00	3	V16	P1						6	2	4	1.08	21.1	12.2714	17.4571
30	6	2017	13:00:00	3	V16	P2						19	6	13	1.08	21.1	12.2714	17.4571
30	6	2017	13:00:00	3	V16	P3						5	2	3	1.08	21.1	12.2714	17.4571
29	6	2017	14:30:00	3	V17	P1						0	0	0	42.99	18.5	11.1586	16.9
29	6	2017	14:30:00	3	V17	P2						0	0	0	42.99	18.5	11.1586	16.9
29	6	2017	14:30:00	3	V17	P3						0	0	0	42.99	18.5	11.1586	16.9
28	6	2017	15:00:00	3	V18	P1						0	0	0	0.52	17.2	5.01857	16.0143
28	6	2017	15:00:00	3	V18	P2						0	0	0	0.52	17.2	5.01857	16.0143
28	6	2017	15:00:00	3	V18	P3						0	0	0	0.52	17.2	5.01857	16.0143
30	6	2017	09:30:00	3	V19	P1						0	0	0	6.5	21.2	8.89286	17.6429
30	6	2017	09:30:00	3	V19	P2						0	0	0	6.5	21.2	8.89286	17.6429
30	6	2017	09:30:00	3	V19	P3						0	0	0	6.5	21.2	8.89286	17.6429
30	6	2017	11:00:00	3	V20	P1						0	0	0	9.98	21.3	7.41857	18
30	6	2017	11:00:00	3	V20	P2						0	0	0	9.98	21.3	7.41857	18
30	6	2017	11:00:00	3	V20	P3						0	0	0	9.98	21.3	7.41857	18
7	7	2017	14:00:00	4	V01	P1	3	RC	40	5	0.125	11	4	7	0.77	24.4	4.69429	21.7286
7	7	2017	14:00:00	4	V01	P2	3	RC	40	10	0.25	9	3	6	0.77	24.4	4.69429	21.7286
7	7	2017	14:00:00	4	V01	P3	3	RC	40	4	0.1	7	1	6	0.77	24.4	4.69429	21.7286
7	7	2017	13:00:00	4	V02	P1	3	EV	19	0	0	0	0	0	0	24.9	2.69143	21.9571
7	7	2017	13:00:00	4	V02	P2	3	RC	40	0	0	3	2	1	0	24.9	2.69143	21.9571
7	7	2017	13:00:00	4	V02	P3	3	RC	40	0	0	0	0	0	0	24.9	2.69143	21.9571
5	7	2017	12:00:00	4	V03	P1	3	RC	40	1	0.025	0	0	0	0	23.2	4.35429	20.3143
5	7	2017	12:00:00	4	V03	P2	3	RC	40	1	0.025	0	0	0	0	23.2	4.35429	20.3143
5	7	2017	12:00:00	4	V03	P3	3	RC	40	5	0.125	0	0	0	0	23.2	4.35429	20.3143
3	7	2017	10:00:00	4	V04	P1	3	RC	40	0	0	0	0	0	12.29	19.4	4.07571	18.3571
3	7	2017	10:00:00	4	V04	P2	3	RC	40	0	0	0	0	0	12.29	19.4	4.07571	18.3571
3	7	2017	10:00:00	4	V04	P3	3	RC	40	0	0	0	0	0	12.29	19.4	4.07571	18.3571
5	7	2017	14:00:00	4	V05	P1	3	RC	40	0	0	0	0	0	0	22	4.69714	19.5286
5	7	2017	14:00:00	4	V05	P2	3	RC	40	0	0	0	0	0	0	22	4.69714	19.5286
5	7	2017	14:00:00	4	V05	P3	3	RC	40	0	0	0	0	0	0	22	4.69714	19.5286
5	7	2017	11:30:00	4	V06	P1	3	RC	40	2	0.05	0	0	0	0	23.6	4.16143	20.3
5	7	2017	11:30:00	4	V06	P2	3	RC	40	2	0.05	0	0	0	0	23.6	4.16143	20.3
5	7	2017	11:30:00	4	V06	P3	3	RC	40	3	0.075	0	0	0	0	23.6	4.16143	20.3
7	7	2017	14:30:00	4	V07	P1	3	EV	40	0	0	3	2	1	1.67	24.2	1.83143	21.8
7	7	2017	14:30:00	4	V07	P2	3	EV	40	0	0	5	2	3	1.67	24.2	1.83143	21.8
7	7	2017	14:30:00	4	V07	P3	3	EV	40	1	0.025	5	4	1	1.67	24.2	1.83143	21.8
3	7	2017	15:30:00	4	V08	P1	3	RC	40	4	0.1	0	0	0	0.82	19.8	2.40714	18.3429
3	7	2017	15:30:00	4	V08	P2	3	RC	40	5	0.125	2	1	1	0.82	19.8	2.40714	18.3429
3	7	2017	15:30:00	4	V08	P3	3	RC	40	1	0.025	3	1	2	0.82	19.8	2.40714	18.3429
7	7	2017	15:00:00	4	V09	P1	3	RC	40	10	0.25	19	5	14	1.05	24.2	2.10429	21.7857
7	7	2017	15:00:00	4	V09	P2	3	RC	40	17	0.425	18	7	11	1.05	24.2	2.10429	21.7857
7	7	2017	15:00:00	4	V09	P3	3	RC	40	5	0.125	8	3	5	1.05	24.2	2.10429	21.7857
5	7	2017	10:00:00	4	V10	P1	3	RC	40	0	0	2	0	2	0	23.7	3.84714	21.0429
5	7	2017	10:00:00	4	V10	P2	3	RC	40	0	0	3	1	2	0	23.7	3.84714	21.0429
5	7	2017	10:00:00	4	V10	P3	3	RC	40	0	0	0	0	0	0	23.7	3.84714	21.0429
7	7	2017	10:00:00	4	V11	P1	3	RC	40	10	0.25	64	21	43	4.24	25	1.52714	22.1
7	7	2017	10:00:00	4	V11	P2	3	RC	40	5	0.125	8	4	4	4.24	25	1.52714	22.1
7	7	2017	10:00:00	4	V11	P3	3	RC	40	1	0.025	4	2	2	4.24	25	1.52714	22.1
3	7	2017	12:30:00	4	V12	P1	3	RC	40	2	0.05	17	5	12	1.39	19.9	3.35	18.6857
3	7	2017	12:30:00	4	V12	P2	3	RC	40	1	0.025	7	2	5	1.39	19.9	3.35	18.6857
3	7	2017	12:30:00	4	V12	P3	3	RC	40	1	0.025	0	0	0	1.39	19.9	3.35	18.6857
3	7	2017	11:00:00	4	V13	P1	3	EV	40	4	0.1	1	0	1	12.65	18.9	3.54857	18.2286
3	7	2017	11:00:00	4	V13	P2	3	EV	40	5	0.125	9	3	6	12.65	18.9	3.54857	18.2286
3	7	2017	11:00:00	4	V13	P3	3	EV	40	5	0.125	5	0	5	12.65	18.9	3.54857	18.2286
3	7	2017	14:00:00	4	V14	P1	3	EV	40	1	0.025	3	3	0	0.87	20.4	3.70857	18.8857
3	7	2017	14:00:00	4	V14	P2	3	RC	40	2	0.05	4	2	2	0.87	20.4	3.70857	18.8857
3	7	2017	14:00:00	4	V14	P3	3	RC	40	2	0.05	11	4	7	0.87	20.4	3.70857	18.8857
7	7	2017	11:00:00	4	V15	P1	3	RC	40	3	0.075	2	1	1	1.62	24.6	0.804286	22.2
7	7	2017	11:00:00	4	V15	P2	3	RC	40	7	0.175	15	6	9	1.62	24.6	0.804286	22.2
7	7	2017	11:00:00	4	V15	P3	3	RC	40	4	0.1	1	0	1	1.62	24.6	0.804286	22.2
7	7	2017	12:00:00	4	V16	P1	3	EV	40	18	0.45	115	39	76	0	25	1.00857	22.3286
7	7	2017	12:00:00	4	V16	P2	3	EV	40	9	0.225	68	34	34	0	25	1.00857	22.3286
7	7	2017	12:00:00	4	V16	P3	3	RC	40	20	0.5	4	1	3	0	25	1.00857	22.3286
3	7	2017	11:30:00	4	V17	P1	3	RC	40	4	0.1	0	0	0	0.47	20	6.59286	18.6
3	7	2017	11:30:00	4	V17	P2	3	RC	40	0	0	7	3	4	0.47	20	6.59286	18.6
3	7	2017	11:30:00	4	V17	P3	3	RC	40	3	0.075	14	2	12	0.47	20	6.59286	18.6
5	7	2017	13:00:00	4	V18	P1	3	RC	40	0	0	0	0	0	0	22.3	4.75857	19.8143
5	7	2017	13:00:00	4	V18	P2	3	RC	40	0	0	0	0	0	0	22.3	4.75857	19.8143
5	7	2017	13:00:00	4	V18	P3	3	RC	40	0	0	0	0	0	0	22.3	4.75857	19.8143
7	7	2017	09:30:00	4	V19	P1	3	RC	40	2	0.05	2	1	1	8.58	24.9	2.37857	21.6571
7	7	2017	09:30:00	4	V19	P2	3	RC	40	0	0	0	0	0	8.58	24.9	2.37857	21.6571
7	7	2017	09:30:00	4	V19	P3	3	RC	40	0	0	0	0	0	8.58	24.9	2.37857	21.6571
7	7	2017	11:00:00	4	V20	P1	3	RC	40	1	0.025	9	2	7	8.49	24.9	2.14714	22.3
7	7	2017	11:00:00	4	V20	P2	3	RC	40	6	0.15	25	11	14	8.49	24.9	2.14714	22.3
7	7	2017	11:00:00	4	V20	P3	3	RC	40	4	0.1	34	13	21	8.49	24.9	2.14714	22.3
14	7	2017	10:30:00	5	V01	P1	4	EV	36	6	0.166667	42	11	31	0	20.7	14.35	22.2429
14	7	2017	10:30:00	5	V01	P2	4	LC	40	18	0.45	39	19	20	0	20.7	14.35	22.2429
14	7	2017	10:30:00	5	V01	P3	4	LC	40	7	0.175	8	2	6	0	20.7	14.35	22.2429
14	7	2017	09:30:00	5	V02	P1	4	LC	40	6	0.15	0	0	0	0	20.6	11.5429	22.2286
14	7	2017	09:30:00	5	V02	P2	4	EV	30	15	0.5	0	0	0	0	20.6	11.5429	22.2286
14	7	2017	09:30:00	5	V02	P3	4	EV	24	2	0.0833333	0	0	0	0	20.6	11.5429	22.2286
12	7	2017	11:00:00	5	V03	P1	4	LC	40	4	0.1	0	0	0	54.41	23.8	10.5643	22.8429
12	7	2017	11:00:00	5	V03	P2	4	LC	40	3	0.075	0	0	0	54.41	23.8	10.5643	22.8429
12	7	2017	11:00:00	5	V03	P3	4	LC	40	5	0.125	0	0	0	54.41	23.8	10.5643	22.8429
10	7	2017	09:30:00	5	V04	P1	4	LC	40	2	0.05	0	0	0	9.02	22.8	4.40857	21.5286
10	7	2017	09:30:00	5	V04	P2	4	LC	40	0	0	0	0	0	9.02	22.8	4.40857	21.5286
10	7	2017	09:30:00	5	V04	P3	4	LC	40	0	0	0	0	0	9.02	22.8	4.40857	21.5286
12	7	2017	13:30:00	5	V05	P1	4	LC	40	1	0.025	0	0	0	38.46	23.8	12.92	22.0143
12	7	2017	13:30:00	5	V05	P2	4	LC	40	0	0	0	0	0	38.46	23.8	12.92	22.0143
12	7	2017	13:30:00	5	V05	P3	4	LC	40	2	0.05	0	0	0	38.46	23.8	12.92	22.0143
12	7	2017	11:30:00	5	V06	P1	4	LC	40	2	0.05	0	0	0	54.86	23.8	12.5757	22.8
12	7	2017	11:30:00	5	V06	P2	4	LC	40	2	0.05	0	0	0	54.86	23.8	12.5757	22.8
12	7	2017	11:30:00	5	V06	P3	4	LC	40	1	0.025	0	0	0	54.86	23.8	12.5757	22.8
14	7	2017	15:00:00	5	V07	P1	4	EV	40	17	0.425	2	1	1	0	21	14.2014	22.4429
14	7	2017	15:00:00	5	V07	P2	4	EV	40	15	0.375	8	2	6	0	21	14.2014	22.4429
14	7	2017	15:00:00	5	V07	P3	4	EV	40	11	0.275	0	0	0	0	21	14.2014	22.4429
10	7	2017	14:00:00	5	V08	P1	4	LC	40	3	0.075	8	1	7	29.23	22.4	6.17143	21.5857
10	7	2017	14:00:00	5	V08	P2	4	LC	40	6	0.15	42	14	28	29.23	22.4	6.17143	21.5857
10	7	2017	14:00:00	5	V08	P3	4	LC	40	8	0.2	31	10	21	29.23	22.4	6.17143	21.5857
14	7	2017	16:00:00	5	V09	P1	4	LC	40	19	0.475	2	2	0	0	21.1	16.5743	22.4286
14	7	2017	16:00:00	5	V09	P2	4	LC	40	10	0.25	1	1	0	0	21.1	16.5743	22.4286
14	7	2017	16:00:00	5	V09	P3	4	LC	40	15	0.375	5	3	2	0	21.1	16.5743	22.4286
12	7	2017	10:00:00	5	V10	P1	4	LC	40	6	0.15	30	10	20	30.49	24.2	7.88857	23.3571
12	7	2017	10:00:00	5	V10	P2	4	LC	40	12	0.3	39	15	24	30.49	24.2	7.88857	23.3571
12	7	2017	10:00:00	5	V10	P3	4	LC	40	5	0.125	14	7	7	30.49	24.2	7.88857	23.3571
14	7	2017	15:00:00	5	V11	P1	4	LC	40	17	0.425	56	21	35	0	21.4	8.43571	22.4429
14	7	2017	15:00:00	5	V11	P2	4	LC	40	10	0.25	4	1	3	0	21.4	8.43571	22.4429
14	7	2017	15:00:00	5	V11	P3	4	LC	40	2	0.05	1	1	0	0	21.4	8.43571	22.4429
16	7	2017	12:30:00	5	V12	P1	4	LC	40	3	0.075	10	1	9	11.32	21.1	7.35	21.8286
16	7	2017	12:30:00	5	V12	P2	4	LC	40	1	0.025	7	1	6	11.32	21.1	7.35	21.8286
16	7	2017	12:30:00	5	V12	P3	4	LC	40	6	0.15	4	1	3	11.32	21.1	7.35	21.8286
10	7	2017	10:00:00	5	V13	P1	4	LC	28	8	0.285714	0	0	0	7.43	22.5	2.23286	20.9857
10	7	2017	10:00:00	5	V13	P2	4	EV	40	0	0	1	1	0	7.43	22.5	2.23286	20.9857
10	7	2017	10:00:00	5	V13	P3	4	EV	40	12	0.3	28	8	20	7.43	22.5	2.23286	20.9857
12	7	2017	15:30:00	5	V14	P1	4	EV	40	9	0.225	5	3	2	14.48	24.9	6.62714	22.9286
12	7	2017	15:30:00	5	V14	P2	4	LC	40	2	0.05	0	0	0	14.48	24.9	6.62714	22.9286
12	7	2017	15:30:00	5	V14	P3	4	LC	40	4	0.1	0	0	0	14.48	24.9	6.62714	22.9286
16	7	2017	12:00:00	5	V15	P1	4	LC	40	2	0.05	6	3	3	5.5	21.1	18.1314	22.0857
16	7	2017	12:00:00	5	V15	P2	4	LC	40	8	0.2	0	0	0	5.5	21.1	18.1314	22.0857
16	7	2017	12:00:00	5	V15	P3	4	LC	40	1	0.025	0	0	0	5.5	21.1	18.1314	22.0857
14	7	2017	13:00:00	5	V16	P1	4	LC	40	38	0.95	83	36	47	0	21.2	8.75286	22.2286
14	7	2017	13:00:00	5	V16	P2	4	LC	40	35	0.875	116	45	71	0	21.2	8.75286	22.2286
14	7	2017	13:00:00	5	V16	P3	4	LC	40	14	0.35	134	50	84	0	21.2	8.75286	22.2286
10	7	2017	11:00:00	5	V17	P1	4	LC	40	2	0.05	5	1	4	11.96	22.2	3.08571	21.6571
10	7	2017	11:00:00	5	V17	P2	4	LC	40	0	0	2	0	2	11.96	22.2	3.08571	21.6571
10	7	2017	11:00:00	5	V17	P3	4	LC	40	4	0.1	0	0	0	11.96	22.2	3.08571	21.6571
12	7	2017	12:00:00	5	V18	P1	4	LC	40	4	0.1	0	0	0	39.47	23.6	7.48286	22.3571
12	7	2017	12:00:00	5	V18	P2	4	LC	40	1	0.025	0	0	0	39.47	23.6	7.48286	22.3571
12	7	2017	12:00:00	5	V18	P3	4	LC	40	5	0.125	0	0	0	39.47	23.6	7.48286	22.3571
14	7	2017	16:00:00	5	V19	P1	4	LC	40	4	0.1	1	0	1	0	20.9	27.3214	21.8571
14	7	2017	16:00:00	5	V19	P2	4	LC	40	0	0	0	0	0	0	20.9	27.3214	21.8571
14	7	2017	16:00:00	5	V19	P3	4	LC	40	1	0.025	2	1	1	0	20.9	27.3214	21.8571
14	7	2017	15:00:00	5	V20	P1	4	LC	40	11	0.275	16	5	11	0	21.5	9.49571	22.5286
14	7	2017	15:00:00	5	V20	P2	4	LC	40	2	0.05	15	7	8	0	21.5	9.49571	22.5286
14	7	2017	15:00:00	5	V20	P3	4	LC	40	9	0.225	14	4	10	0	21.5	9.49571	22.5286
21	7	2017	15:00:00	6	V01	P1	5	EV	30	4	0.133333	7	3	4	0.02	24.6	14.7357	21.7429
21	7	2017	15:00:00	6	V01	P2	5	RC	40	9	0.225	6	0	6	0.02	24.6	14.7357	21.7429
21	7	2017	15:00:00	6	V01	P3	5	RC	40	3	0.075	4	2	2	0.02	24.6	14.7357	21.7429
21	7	2017	14:30:00	6	V02	P1	5	EV	34	27	0.794118	0	0	0	0.65	24.6	15.7543	21.8429
21	7	2017	14:30:00	6	V02	P2	5	EV	18	10	0.555556	0	0	0	0.65	24.6	15.7543	21.8429
21	7	2017	14:30:00	6	V02	P3	5	EV	20	2	0.1	0	0	0	0.65	24.6	15.7543	21.8429
19	7	2017	13:00:00	6	V03	P1	5	RC	40	1	0.025	0	0	0	2.04	24.8	0.91	21.6714
19	7	2017	13:00:00	6	V03	P2	5	RC	40	2	0.05	0	0	0	2.04	24.8	0.91	21.6714
19	7	2017	13:00:00	6	V03	P3	5	RC	40	7	0.175	0	0	0	2.04	24.8	0.91	21.6714
17	7	2017	10:00:00	6	V04	P1	5	RC	40	4	0.1	1	0	1	0	17.8	1.95857	21.0714
17	7	2017	10:00:00	6	V04	P2	5	RC	40	2	0.05	1	1	0	0	17.8	1.95857	21.0714
17	7	2017	10:00:00	6	V04	P3	5	RC	40	0	0	0	0	0	0	17.8	1.95857	21.0714
19	7	2017	14:00:00	6	V05	P1	5	RC	40	0	0	0	0	0	4.17	24.7	2.90143	21.0143
19	7	2017	14:00:00	6	V05	P2	5	RC	40	0	0	0	0	0	4.17	24.7	2.90143	21.0143
19	7	2017	14:00:00	6	V05	P3	5	RC	40	0	0	0	0	0	4.17	24.7	2.90143	21.0143
19	7	2017	12:30:00	6	V06	P1	5	RC	40	1	0.025	0	0	0	0.46	24.7	0.717143	21.6857
19	7	2017	12:30:00	6	V06	P2	5	RC	40	1	0.025	0	0	0	0.46	24.7	0.717143	21.6857
19	7	2017	12:30:00	6	V06	P3	5	RC	40	0	0	0	0	0	0.46	24.7	0.717143	21.6857
21	7	2017	16:00:00	6	V07	P1	5	EV	40	6	0.15	0	0	0	0	24.5	14.7929	21.6857
21	7	2017	16:00:00	6	V07	P2	5	EV	40	5	0.125	0	0	0	0	24.5	14.7929	21.6857
21	7	2017	16:00:00	6	V07	P3	5	EV	40	10	0.25	0	0	0	0	24.5	14.7929	21.6857
17	7	2017	14:00:00	6	V08	P1	5	RC	40	9	0.225	8	2	6	0	18.7	6.97429	21.1
17	7	2017	14:00:00	6	V08	P2	5	RC	40	16	0.4	3	0	3	0	18.7	6.97429	21.1
17	7	2017	14:00:00	6	V08	P3	5	RC	40	15	0.375	2	0	2	0	18.7	6.97429	21.1
21	7	2017	16:30:00	6	V09	P1	5	RC	40	17	0.425	2	1	1	0	24.5	12.8543	21.6429
21	7	2017	16:30:00	6	V09	P2	5	RC	40	10	0.25	1	1	0	0	24.5	12.8543	21.6429
21	7	2017	16:30:00	6	V09	P3	5	RC	40	9	0.225	2	2	0	0	24.5	12.8543	21.6429
19	7	2017	11:00:00	6	V10	P1	5	RC	40	3	0.075	0	0	0	8.07	24.5	1.19429	22.4
19	7	2017	11:00:00	6	V10	P2	5	RC	40	3	0.075	0	0	0	8.07	24.5	1.19429	22.4
19	7	2017	11:00:00	6	V10	P3	5	RC	40	4	0.1	1	0	1	8.07	24.5	1.19429	22.4
21	7	2017	10:00:00	6	V11	P1	5	RC	40	18	0.45	11	3	8	0	24.6	6.23571	21.5143
21	7	2017	10:00:00	6	V11	P2	5	RC	40	16	0.4	35	10	25	0	24.6	6.23571	21.5143
21	7	2017	10:00:00	6	V11	P3	5	RC	40	7	0.175	11	5	6	0	24.6	6.23571	21.5143
17	7	2017	12:30:00	6	V12	P1	5	RC	40	8	0.2	17	3	14	0	17.9	5.22571	21.1429
17	7	2017	12:30:00	6	V12	P2	5	RC	40	16	0.4	8	5	3	0	17.9	5.22571	21.1429
17	7	2017	12:30:00	6	V12	P3	5	RC	40	21	0.525	13	4	9	0	17.9	5.22571	21.1429
17	7	2017	10:30:00	6	V13	P1	5	EV	40	27	0.675	0	0	0	0	17.4	3.42714	21.0571
17	7	2017	10:30:00	6	V13	P2	5	EV	40	19	0.475	2	1	1	0	17.4	3.42714	21.0571
17	7	2017	10:30:00	6	V13	P3	5	RC	40	10	0.25	1	1	0	0	17.4	3.42714	21.0571
17	7	2017	13:00:00	6	V14	P1	5	RC	40	3	0.075	9	5	4	0	18.5	4.40714	21.5429
17	7	2017	13:00:00	6	V14	P2	5	RC	40	0	0	2	2	0	0	18.5	4.40714	21.5429
17	7	2017	13:00:00	6	V14	P3	5	RC	40	3	0.075	11	9	2	0	18.5	4.40714	21.5429
19	7	2017	16:30:00	6	V15	P1	5	RC	40	0	0	14	4	10	0	24.2	2.98	21.2286
19	7	2017	16:30:00	6	V15	P2	5	RC	40	7	0.175	2	1	1	0	24.2	2.98	21.2286
19	7	2017	16:30:00	6	V15	P3	5	RC	40	4	0.1	0	0	0	0	24.2	2.98	21.2286
19	7	2017	12:30:00	6	V16	P1	5	RC	40	8	0.2	31	20	11	0	24.3	4.11857	21.0857
19	7	2017	12:30:00	6	V16	P2	5	EV	40	15	0.375	21	13	8	0	24.3	4.11857	21.0857
19	7	2017	12:30:00	6	V16	P3	5	EV	40	4	0.1	8	5	3	0	24.3	4.11857	21.0857
17	7	2017	11:30:00	6	V17	P1	5	RC	40	4	0.1	3	1	2	0	17.6	4.83857	20.9571
17	7	2017	11:30:00	6	V17	P2	5	RC	40	1	0.025	0	0	0	0	17.6	4.83857	20.9571
17	7	2017	11:30:00	6	V17	P3	5	RC	40	3	0.075	0	0	0	0	17.6	4.83857	20.9571
19	7	2017	13:30:00	6	V18	P1	5	RC	40	3	0.075	0	0	0	3.65	24.7	2.92429	21.0714
19	7	2017	13:30:00	6	V18	P2	5	RC	40	0	0	0	0	0	3.65	24.7	2.92429	21.0714
19	7	2017	13:30:00	6	V18	P3	5	RC	40	0	0	0	0	0	3.65	24.7	2.92429	21.0714
21	7	2017	09:30:00	6	V19	P1	5	RC	40	10	0.25	3	0	3	0	24.5	7.72143	20.9571
21	7	2017	09:30:00	6	V19	P2	5	RC	40	3	0.075	1	0	1	0	24.5	7.72143	20.9571
21	7	2017	09:30:00	6	V19	P3	5	RC	40	2	0.05	1	1	0	0	24.5	7.72143	20.9571
21	7	2017	11:00:00	6	V20	P1	5	RC	40	6	0.15	5	2	3	0	24.7	6.96429	21.6286
21	7	2017	11:00:00	6	V20	P2	5	RC	40	5	0.125	20	10	10	0	24.7	6.96429	21.6286
21	7	2017	11:00:00	6	V20	P3	5	RC	40	15	0.375	0	0	0	0	24.7	6.96429	21.6286
28	7	2017	14:30:00	7	V01	P1	6	EV	20	2	0.1	31	16	15	0	21.7	7.06	21.2714
28	7	2017	14:30:00	7	V01	P2	6	LC	40	15	0.375	34	16	18	0	21.7	7.06	21.2714
28	7	2017	14:30:00	7	V01	P3	6	LC	40	7	0.175	34	11	23	0	21.7	7.06	21.2714
28	7	2017	14:00:00	7	V02	P1	6	EV	40	8	0.2	0	0	0	0	21.7	4.08143	21.3429
28	7	2017	14:00:00	7	V02	P2	6	LC	40	5	0.125	2	2	0	0	21.7	4.08143	21.3429
28	7	2017	14:00:00	7	V02	P3	6	EV	40	6	0.15	0	0	0	0	21.7	4.08143	21.3429
26	7	2017	12:30:00	7	V03	P1	6	LC	40	2	0.05	0	0	0	3.78	20.8	18.7671	21.7143
26	7	2017	12:30:00	7	V03	P2	6	LC	40	4	0.1	0	0	0	3.78	20.8	18.7671	21.7143
26	7	2017	12:30:00	7	V03	P3	6	LC	40	0	0	0	0	0	3.78	20.8	18.7671	21.7143
24	7	2017	10:00:00	7	V04	P1	6	RC	40	0	0	5	4	1	0.03	21.7	4.61714	22.6857
24	7	2017	10:00:00	7	V04	P2	6	RC	40	1	0.025	3	1	2	0.03	21.7	4.61714	22.6857
24	7	2017	10:00:00	7	V04	P3	6	RC	40	1	0.025	1	0	1	0.03	21.7	4.61714	22.6857
26	7	2017	11:00:00	7	V05	P1	6	LC	40	0	0	0	0	0	3.19	20.3	22.9886	21.1571
26	7	2017	11:00:00	7	V05	P2	6	LC	40	0	0	0	0	0	3.19	20.3	22.9886	21.1571
26	7	2017	11:00:00	7	V05	P3	6	LC	40	1	0.025	0	0	0	3.19	20.3	22.9886	21.1571
26	7	2017	11:30:00	7	V06	P1	6	LC	40	0	0	0	0	0	3.51	20.9	20.8929	21.6714
26	7	2017	11:30:00	7	V06	P2	6	LC	40	0	0	0	0	0	3.51	20.9	20.8929	21.6714
26	7	2017	11:30:00	7	V06	P3	6	LC	40	0	0	0	0	0	3.51	20.9	20.8929	21.6714
28	7	2017	15:30:00	7	V07	P1	6	EV	40	7	0.175	3	2	1	0	21.8	8.31857	21.4714
28	7	2017	15:30:00	7	V07	P2	6	EV	40	14	0.35	2	2	0	0	21.8	8.31857	21.4714
28	7	2017	15:30:00	7	V07	P3	6	EV	40	14	0.35	5	1	4	0	21.8	8.31857	21.4714
24	7	2017	15:00:00	7	V08	P1	6	RC	40	10	0.25	48	17	31	1.27	21.6	22.8286	22.8286
24	7	2017	15:00:00	7	V08	P2	6	RC	40	16	0.4	40	17	23	1.27	21.6	22.8286	22.8286
24	7	2017	15:00:00	7	V08	P3	6	RC	40	14	0.35	6	3	3	1.27	21.6	22.8286	22.8286
28	7	2017	16:00:00	7	V09	P1	6	LC	40	11	0.275	79	30	49	0	21.7	8.39571	21.4714
28	7	2017	16:00:00	7	V09	P2	6	LC	40	13	0.325	38	11	27	0	21.7	8.39571	21.4714
28	7	2017	16:00:00	7	V09	P3	6	LC	40	6	0.15	53	17	36	0	21.7	8.39571	21.4714
26	7	2017	10:30:00	7	V10	P1	6	LC	40	6	0.15	53	22	31	3.32	21.5	22.9243	22.3143
26	7	2017	10:30:00	7	V10	P2	6	LC	40	12	0.3	50	23	27	3.32	21.5	22.9243	22.3143
26	7	2017	10:30:00	7	V10	P3	6	LC	40	16	0.4	26	14	12	3.32	21.5	22.9243	22.3143
28	7	2017	10:30:00	7	V11	P1	6	LC	40	6	0.15	0	0	0	0	21.6	5.18714	21.7
28	7	2017	10:30:00	7	V11	P2	6	LC	40	7	0.175	0	0	0	0	21.6	5.18714	21.7
28	7	2017	10:30:00	7	V11	P3	6	LC	40	5	0.125	0	0	0	0	21.6	5.18714	21.7
24	7	2017	12:00:00	7	V12	P1	6	RC	40	6	0.15	13	8	5	0	21.4	6.53286	22.6429
24	7	2017	12:00:00	7	V12	P2	6	RC	40	0	0	27	10	17	0	21.4	6.53286	22.6429
24	7	2017	12:00:00	7	V12	P3	6	RC	40	6	0.15	17	7	10	0	21.4	6.53286	22.6429
24	7	2017	11:00:00	7	V13	P1	6	EV	40	11	0.275	11	5	6	0	21.5	4.84	22.5714
24	7	2017	11:00:00	7	V13	P2	6	EV	40	18	0.45	42	19	23	0	21.5	4.84	22.5714
24	7	2017	11:00:00	7	V13	P3	6	RC	40	21	0.525	55	24	31	0	21.5	4.84	22.5714
24	7	2017	14:30:00	7	V14	P1	6	RC	40	10	0.25	104	35	69	0.07	20.9	10.13	22.9143
24	7	2017	14:30:00	7	V14	P2	6	RC	40	7	0.175	39	15	24	0.07	20.9	10.13	22.9143
24	7	2017	14:30:00	7	V14	P3	6	RC	40	8	0.2	33	17	16	0.07	20.9	10.13	22.9143
30	7	2017	16:00:00	7	V15	P1	6	LC	40	2	0.05	1	0	1	0	19	1.57	20.4714
30	7	2017	16:00:00	7	V15	P2	6	LC	40	9	0.225	0	0	0	0	19	1.57	20.4714
30	7	2017	16:00:00	7	V15	P3	6	LC	40	4	0.1	0	0	0	0	19	1.57	20.4714
30	7	2017	12:30:00	7	V16	P1	6	LC	40	20	0.5	36	14	22	0	18.7	2.12286	20.5
30	7	2017	12:30:00	7	V16	P2	6	LC	40	13	0.325	21	7	14	0	18.7	2.12286	20.5
30	7	2017	12:30:00	7	V16	P3	6	LC	40	13	0.325	2	2	0	0	18.7	2.12286	20.5
24	7	2017	13:30:00	7	V17	P1	6	RC	40	10	0.25	11	6	5	0.75	21.7	5.86429	22.4429
24	7	2017	13:30:00	7	V17	P2	6	RC	40	8	0.2	7	4	3	0.75	21.7	5.86429	22.4429
24	7	2017	13:30:00	7	V17	P3	6	RC	40	3	0.075	0	0	0	0.75	21.7	5.86429	22.4429
26	7	2017	13:00:00	7	V18	P1	6	LC	40	0	0	0	0	0	4.05	20.3	19.6571	21.1429
26	7	2017	13:00:00	7	V18	P2	6	LC	40	1	0.025	0	0	0	4.05	20.3	19.6571	21.1429
26	7	2017	13:00:00	7	V18	P3	6	LC	40	2	0.05	0	0	0	4.05	20.3	19.6571	21.1429
28	7	2017	09:30:00	7	V19	P1	6	LC	40	1	0.025	1	0	1	0	21.1	3.62714	21.7143
28	7	2017	09:30:00	7	V19	P2	6	LC	40	2	0.05	0	0	0	0	21.1	3.62714	21.7143
28	7	2017	09:30:00	7	V19	P3	6	LC	40	1	0.025	0	0	0	0	21.1	3.62714	21.7143
28	7	2017	11:00:00	7	V20	P1	6	EV	40	7	0.175	2	0	2	0	21.6	5.68	21.7
28	7	2017	11:00:00	7	V20	P2	6	EV	40	4	0.1	0	0	0	0	21.6	5.68	21.7
28	7	2017	11:00:00	7	V20	P3	6	LC	40	11	0.275	1	0	1	0	21.6	5.68	21.7
4	8	2017	14:00:00	8	V01	P1	1	RC	40	19	0.475	66	29	37	10.25	18.1	1.46429	20.5143
4	8	2017	14:00:00	8	V01	P2	1	RC	40	10	0.25	10	5	5	10.25	18.1	1.46429	20.5143
4	8	2017	14:00:00	8	V01	P3	1	RC	40	7	0.175	16	6	10	10.25	18.1	1.46429	20.5143
4	8	2017	13:00:00	8	V02	P1	1	EV	40	5	0.125	0	0	0	6.67	18.1	0.998571	20.5286
4	8	2017	13:00:00	8	V02	P2	1	RC	40	1	0.025	0	0	0	6.67	18.1	0.998571	20.5286
4	8	2017	13:00:00	8	V02	P3	1	RC	40	3	0.075	0	0	0	6.67	18.1	0.998571	20.5286
2	8	2017	12:00:00	8	V03	P1	1	RC	40	3	0.075	1	0	1	0	22.5	0.547143	21.8857
2	8	2017	12:00:00	8	V03	P2	1	RC	40	2	0.05	0	0	0	0	22.5	0.547143	21.8857
2	8	2017	12:00:00	8	V03	P3	1	RC	40	0	0	0	0	0	0	22.5	0.547143	21.8857
31	7	2017	09:30:00	8	V04	P1	1	RC	40	5	0.125	0	0	0	0	22.4	0.307143	20.2714
31	7	2017	09:30:00	8	V04	P2	1	RC	40	4	0.1	1	0	1	0	22.4	0.307143	20.2714
31	7	2017	09:30:00	8	V04	P3	1	RC	40	7	0.175	0	0	0	0	22.4	0.307143	20.2714
2	8	2017	13:00:00	8	V05	P1	1	RC	40	3	0.075	0	0	0	0	21.4	0.691429	20.8429
2	8	2017	13:00:00	8	V05	P2	1	RC	40	0	0	0	0	0	0	21.4	0.691429	20.8429
2	8	2017	13:00:00	8	V05	P3	1	RC	40	0	0	0	0	0	0	21.4	0.691429	20.8429
2	8	2017	11:30:00	8	V06	P1	1	RC	40	1	0.025	1	1	0	0	22.4	0.505714	21.9
2	8	2017	11:30:00	8	V06	P2	1	RC	40	0	0	0	0	0	0	22.4	0.505714	21.9
2	8	2017	11:30:00	8	V06	P3	1	RC	40	1	0.025	0	0	0	0	22.4	0.505714	21.9
4	8	2017	14:30:00	8	V07	P1	1	EV	40	13	0.325	22	9	13	11.49	18.3	1.64143	20.5429
4	8	2017	14:30:00	8	V07	P2	1	EV	40	11	0.275	5	3	2	11.49	18.3	1.64143	20.5429
4	8	2017	14:30:00	8	V07	P3	1	EV	40	9	0.225	3	2	1	11.49	18.3	1.64143	20.5429
31	7	2017	15:30:00	8	V08	P1	1	RC	40	16	0.4	2	1	1	0	21.7	2.14	20.3429
31	7	2017	15:30:00	8	V08	P2	1	RC	40	11	0.275	1	0	1	0	21.7	2.14	20.3429
31	7	2017	15:30:00	8	V08	P3	1	RC	40	7	0.175	1	0	1	0	21.7	2.14	20.3429
4	8	2017	15:00:00	8	V09	P1	1	RC	40	1	0.025	10	4	6	13.22	18.2	1.88857	20.4429
4	8	2017	15:00:00	8	V09	P2	1	RC	40	9	0.225	19	9	10	13.22	18.2	1.88857	20.4429
4	8	2017	15:00:00	8	V09	P3	1	RC	40	13	0.325	1	0	1	13.22	18.2	1.88857	20.4429
2	8	2017	10:30:00	8	V10	P1	1	RC	40	7	0.175	1	0	1	0.5	23.3	0.0785714	22.9143
2	8	2017	10:30:00	8	V10	P2	1	RC	40	10	0.25	0	0	0	0.5	23.3	0.0785714	22.9143
2	8	2017	10:30:00	8	V10	P3	1	RC	40	2	0.05	0	0	0	0.5	23.3	0.0785714	22.9143
4	8	2017	10:30:00	8	V11	P1	1	RC	40	7	0.175	5	1	4	9.57	18.8	1.51286	20.8143
4	8	2017	10:30:00	8	V11	P2	1	RC	40	14	0.35	0	0	0	9.57	18.8	1.51286	20.8143
4	8	2017	10:30:00	8	V11	P3	1	RC	40	6	0.15	0	0	0	9.57	18.8	1.51286	20.8143
31	7	2017	12:30:00	8	V12	P1	1	RC	40	10	0.25	1	0	1	0	21.2	1.13	19.9429
31	7	2017	12:30:00	8	V12	P2	1	RC	40	12	0.3	4	3	1	0	21.2	1.13	19.9429
31	7	2017	12:30:00	8	V12	P3	1	RC	40	15	0.375	5	1	4	0	21.2	1.13	19.9429
31	7	2017	10:30:00	8	V13	P1	1	EV	40	17	0.425	18	8	10	0	21.7	0.588571	19.7429
31	7	2017	10:30:00	8	V13	P2	1	RC	40	22	0.55	56	24	32	0	21.7	0.588571	19.7429
31	7	2017	10:30:00	8	V13	P3	1	RC	40	27	0.675	123	46	77	0	21.7	0.588571	19.7429
31	7	2017	13:00:00	8	V14	P1	1	RC	40	32	0.8	73	37	36	0	21.5	0.632857	20.2714
31	7	2017	13:00:00	8	V14	P2	1	RC	40	14	0.35	32	16	16	0	21.5	0.632857	20.2714
31	7	2017	13:00:00	8	V14	P3	1	RC	40	3	0.075	22	12	10	0	21.5	0.632857	20.2714
4	8	2017	11:30:00	8	V15	P1	1	RC	40	0	0	0	0	0	16.92	18.7	2.54571	20.6286
4	8	2017	11:30:00	8	V15	P2	1	RC	40	8	0.2	0	0	0	16.92	18.7	2.54571	20.6286
4	8	2017	11:30:00	8	V15	P3	1	RC	40	0	0	0	0	0	16.92	18.7	2.54571	20.6286
4	8	2017	12:00:00	8	V16	P1	1	RC	40	35	0.875	47	20	27	8.8	18.8	1.44286	20.5286
4	8	2017	12:00:00	8	V16	P2	1	RC	40	37	0.925	26	11	15	8.8	18.8	1.44286	20.5286
4	8	2017	12:00:00	8	V16	P3	1	RC	40	12	0.3	7	6	1	8.8	18.8	1.44286	20.5286
31	7	2017	12:00:00	8	V17	P1	1	RC	40	9	0.225	0	0	0	0	20.8	3.24429	19.7429
31	7	2017	12:00:00	8	V17	P2	1	RC	40	3	0.075	1	0	1	0	20.8	3.24429	19.7429
31	7	2017	12:00:00	8	V17	P3	1	RC	40	2	0.05	0	0	0	0	20.8	3.24429	19.7429
2	8	2017	12:30:00	8	V18	P1	1	RC	40	0	0	0	0	0	0	21.9	0.93	21.2286
2	8	2017	12:30:00	8	V18	P2	1	RC	40	0	0	0	0	0	0	21.9	0.93	21.2286
2	8	2017	12:30:00	8	V18	P3	1	RC	40	1	0.025	0	0	0	0	21.9	0.93	21.2286
4	8	2017	09:30:00	8	V19	P1	1	RC	40	16	0.4	17	6	11	2.16	19.2	0.311429	20.4571
4	8	2017	09:30:00	8	V19	P2	1	RC	40	5	0.125	11	5	6	2.16	19.2	0.311429	20.4571
4	8	2017	09:30:00	8	V19	P3	1	RC	40	3	0.075	14	8	6	2.16	19.2	0.311429	20.4571
4	8	2017	11:30:00	8	V20	P1	1	RC	40	3	0.075	0	0	0	9.6	19.1	1.47429	20.8
4	8	2017	11:30:00	8	V20	P2	1	RC	40	5	0.125	3	1	2	9.6	19.1	1.47429	20.8
4	8	2017	11:30:00	8	V20	P3	1	RC	40	2	0.05	7	4	3	9.6	19.1	1.47429	20.8
11	8	2017	14:30:00	9	V01	P1	2	EV	40	13	0.325	0	0	0	5.5	21.4	1.37714	19.2286
11	8	2017	14:30:00	9	V01	P2	2	LC	40	4	0.1	0	0	0	5.5	21.4	1.37714	19.2286
11	8	2017	14:30:00	9	V01	P3	2	LC	40	7	0.175	0	0	0	5.5	21.4	1.37714	19.2286
11	8	2017	13:30:00	9	V02	P1	2	LC	40	21	0.525	6	3	3	0.32	21.8	0.662857	19.1714
11	8	2017	13:30:00	9	V02	P2	2	LC	40	4	0.1	7	5	2	0.32	21.8	0.662857	19.1714
11	8	2017	13:30:00	9	V02	P3	2	LC	40	7	0.175	3	0	3	0.32	21.8	0.662857	19.1714
9	8	2017	12:00:00	9	V03	P1	2	LC	40	4	0.1	0	0	0	0	20.1	2.09429	19.0286
9	8	2017	12:00:00	9	V03	P2	2	LC	40	2	0.05	0	0	0	0	20.1	2.09429	19.0286
9	8	2017	12:00:00	9	V03	P3	2	LC	40	1	0.025	0	0	0	0	20.1	2.09429	19.0286
7	8	2017	09:30:00	9	V04	P1	2	LC	40	3	0.075	0	0	0	1.81	18.7	2.62286	19.4143
7	8	2017	09:30:00	9	V04	P2	2	LC	40	0	0	0	0	0	1.81	18.7	2.62286	19.4143
7	8	2017	09:30:00	9	V04	P3	2	LC	40	0	0	0	0	0	1.81	18.7	2.62286	19.4143
9	8	2017	13:30:00	9	V05	P1	2	LC	40	0	0	0	0	0	0	18.9	2.40714	18.1714
9	8	2017	13:30:00	9	V05	P2	2	LC	40	1	0.025	0	0	0	0	18.9	2.40714	18.1714
9	8	2017	13:30:00	9	V05	P3	2	LC	40	0	0	0	0	0	0	18.9	2.40714	18.1714
9	8	2017	11:30:00	9	V06	P1	2	LC	40	0	0	0	0	0	0	20	2.01143	18.9857
9	8	2017	11:30:00	9	V06	P2	2	LC	40	0	0	0	0	0	0	20	2.01143	18.9857
9	8	2017	11:30:00	9	V06	P3	2	LC	40	1	0.025	0	0	0	0	20	2.01143	18.9857
11	8	2017	15:30:00	9	V07	P1	2	EV	40	23	0.575	20	6	14	2.56	21.5	0.58	19.3571
11	8	2017	15:30:00	9	V07	P2	2	EV	40	7	0.175	11	4	7	2.56	21.5	0.58	19.3571
11	8	2017	15:30:00	9	V07	P3	2	EV	40	17	0.425	9	4	5	2.56	21.5	0.58	19.3571
7	8	2017	13:30:00	9	V08	P1	2	LC	40	7	0.175	9	4	5	0	17.9	0.584286	19.6143
7	8	2017	13:30:00	9	V08	P2	2	LC	40	5	0.125	4	1	3	0	17.9	0.584286	19.6143
7	8	2017	13:30:00	9	V08	P3	2	LC	40	15	0.375	1	1	0	0	17.9	0.584286	19.6143
11	8	2017	15:30:00	9	V09	P1	2	LC	40	19	0.475	21	7	14	0.1	21.4	0.117143	19.2857
11	8	2017	15:30:00	9	V09	P2	2	LC	40	18	0.45	40	14	26	0.1	21.4	0.117143	19.2857
11	8	2017	15:30:00	9	V09	P3	2	LC	40	23	0.575	9	2	7	0.1	21.4	0.117143	19.2857
9	8	2017	10:30:00	9	V10	P1	2	LC	40	6	0.15	15	5	10	0	20.9	2.49286	19.5857
9	8	2017	10:30:00	9	V10	P2	2	LC	40	11	0.275	23	10	13	0	20.9	2.49286	19.5857
9	8	2017	10:30:00	9	V10	P3	2	LC	40	6	0.15	28	9	19	0	20.9	2.49286	19.5857
11	8	2017	10:30:00	9	V11	P1	2	LC	40	5	0.125	58	18	40	10.54	21.7	5.18143	19.5143
11	8	2017	10:30:00	9	V11	P2	2	LC	40	4	0.1	0	0	0	10.54	21.7	5.18143	19.5143
11	8	2017	10:30:00	9	V11	P3	2	LC	40	3	0.075	2	1	1	10.54	21.7	5.18143	19.5143
7	8	2017	12:30:00	9	V12	P1	2	LC	40	13	0.325	0	0	0	0.59	19.1	2.77143	19.6143
7	8	2017	12:30:00	9	V12	P2	2	LC	40	3	0.075	0	0	0	0.59	19.1	2.77143	19.6143
7	8	2017	12:30:00	9	V12	P3	2	LC	40	6	0.15	0	0	0	0.59	19.1	2.77143	19.6143
7	8	2017	10:30:00	9	V13	P1	2	EV	40	22	0.55	12	4	8	2.39	18.6	4.43143	19.1857
7	8	2017	10:30:00	9	V13	P2	2	LC	40	19	0.475	70	20	50	2.39	18.6	4.43143	19.1857
7	8	2017	10:30:00	9	V13	P3	2	LC	40	36	0.9	69	21	48	2.39	18.6	4.43143	19.1857
9	8	2017	14:30:00	9	V14	P1	2	LC	40	32	0.8	17	9	8	0	20	4.58	19.1286
9	8	2017	14:30:00	9	V14	P2	2	LC	40	8	0.2	6	5	1	0	20	4.58	19.1286
9	8	2017	14:30:00	9	V14	P3	2	LC	40	2	0.05	15	7	8	0	20	4.58	19.1286
11	8	2017	11:30:00	9	V15	P1	2	LC	40	0	0	1	0	1	3.94	21.2	3.00714	19.2143
11	8	2017	11:30:00	9	V15	P2	2	LC	40	10	0.25	11	4	7	3.94	21.2	3.00714	19.2143
11	8	2017	11:30:00	9	V15	P3	2	LC	40	1	0.025	0	0	0	3.94	21.2	3.00714	19.2143
11	8	2017	12:30:00	9	V16	P1	2	LC	40	35	0.875	63	20	43	22.31	21.6	4.86	19.4714
11	8	2017	12:30:00	9	V16	P2	2	LC	40	15	0.375	11	5	6	22.31	21.6	4.86	19.4714
11	8	2017	12:30:00	9	V16	P3	2	LC	40	14	0.35	4	1	3	22.31	21.6	4.86	19.4714
7	8	2017	12:00:00	9	V17	P1	2	LC	40	2	0.05	2	2	0	0.31	19.5	3.17286	19.4571
7	8	2017	12:00:00	9	V17	P2	2	LC	40	0	0	0	0	0	0.31	19.5	3.17286	19.4571
7	8	2017	12:00:00	9	V17	P3	2	LC	40	2	0.05	1	1	0	0.31	19.5	3.17286	19.4571
9	8	2017	12:30:00	9	V18	P1	2	LC	40	0	0	0	0	0	0	19.6	2.60714	18.4143
9	8	2017	12:30:00	9	V18	P2	2	LC	40	0	0	0	0	0	0	19.6	2.60714	18.4143
9	8	2017	12:30:00	9	V18	P3	2	LC	40	1	0.025	0	0	0	0	19.6	2.60714	18.4143
11	8	2017	09:30:00	9	V19	P1	2	LC	40	9	0.225	0	0	0	2.9	21.5	1.91714	19.2429
11	8	2017	09:30:00	9	V19	P2	2	LC	40	0	0	1	1	0	2.9	21.5	1.91714	19.2429
11	8	2017	09:30:00	9	V19	P3	2	LC	40	3	0.075	0	0	0	2.9	21.5	1.91714	19.2429
11	8	2017	11:00:00	9	V20	P1	2	LC	40	11	0.275	1	1	0	15.23	21.5	6.17571	19.4143
11	8	2017	11:00:00	9	V20	P2	2	LC	40	12	0.3	0	0	0	15.23	21.5	6.17571	19.4143
11	8	2017	11:00:00	9	V20	P3	2	LC	40	9	0.225	0	0	0	15.23	21.5	6.17571	19.4143
18	8	2017	14:30:00	10	V01	P1	3	RC	40	12	0.3	1	1	0	1.13	20.4	2.25429	19.3143
18	8	2017	14:30:00	10	V01	P2	3	RC	40	9	0.225	2	2	0	1.13	20.4	2.25429	19.3143
18	8	2017	14:30:00	10	V01	P3	3	RC	40	6	0.15	0	0	0	1.13	20.4	2.25429	19.3143
18	8	2017	13:30:00	10	V02	P1	3	RC	40	16	0.4	50	24	26	5.27	19.8	2.82143	19.1
18	8	2017	13:30:00	10	V02	P2	3	RC	40	7	0.175	22	13	9	5.27	19.8	2.82143	19.1
18	8	2017	13:30:00	10	V02	P3	3	EV	40	10	0.25	4	1	3	5.27	19.8	2.82143	19.1
16	8	2017	12:00:00	10	V03	P1	3	RC	40	0	0	0	0	0	0	19.5	0	19.2143
16	8	2017	12:00:00	10	V03	P2	3	RC	40	0	0	0	0	0	0	19.5	0	19.2143
16	8	2017	12:00:00	10	V03	P3	3	RC	40	1	0.025	0	0	0	0	19.5	0	19.2143
14	8	2017	09:30:00	10	V04	P1	3	RC	40	2	0.05	0	0	0	0	18.7	0.0157143	19.3286
14	8	2017	09:30:00	10	V04	P2	3	RC	40	2	0.05	0	0	0	0	18.7	0.0157143	19.3286
14	8	2017	09:30:00	10	V04	P3	3	RC	40	0	0	0	0	0	0	18.7	0.0157143	19.3286
16	8	2017	15:00:00	10	V05	P1	3	RC	40	0	0	0	0	0	0	19.1	0.0771429	18.3571
16	8	2017	15:00:00	10	V05	P2	3	RC	40	0	0	0	0	0	0	19.1	0.0771429	18.3571
16	8	2017	15:00:00	10	V05	P3	3	RC	40	0	0	0	0	0	0	19.1	0.0771429	18.3571
16	8	2017	11:00:00	10	V06	P1	3	RC	40	3	0.075	0	0	0	0	19.5	0.00285714	19.1286
16	8	2017	11:00:00	10	V06	P2	3	RC	40	3	0.075	0	0	0	0	19.5	0.00285714	19.1286
16	8	2017	11:00:00	10	V06	P3	3	RC	40	1	0.025	0	0	0	0	19.5	0.00285714	19.1286
18	8	2017	15:30:00	10	V07	P1	3	EV	40	13	0.325	29	8	21	1.44	21.2	3.01571	19.5
18	8	2017	15:30:00	10	V07	P2	3	EV	40	11	0.275	44	12	32	1.44	21.2	3.01571	19.5
18	8	2017	15:30:00	10	V07	P3	3	EV	40	6	0.15	6	2	4	1.44	21.2	3.01571	19.5
14	8	2017	16:30:00	10	V08	P1	3	RC	40	14	0.35	59	34	25	0	17.8	0.00285714	19.0143
14	8	2017	16:30:00	10	V08	P2	3	RC	40	5	0.125	23	14	9	0	17.8	0.00285714	19.0143
14	8	2017	16:30:00	10	V08	P3	3	RC	40	10	0.25	1	0	1	0	17.8	0.00285714	19.0143
18	8	2017	16:00:00	10	V09	P1	3	RC	40	23	0.575	48	13	35	1.44	21.2	3.27857	19.4714
18	8	2017	16:00:00	10	V09	P2	3	RC	40	18	0.45	33	6	27	1.44	21.2	3.27857	19.4714
18	8	2017	16:00:00	10	V09	P3	3	RC	40	25	0.625	11	1	10	1.44	21.2	3.27857	19.4714
16	8	2017	10:00:00	10	V10	P1	3	RC	40	10	0.25	0	0	0	0.36	20.4	1.00429	20
16	8	2017	10:00:00	10	V10	P2	3	EV	40	9	0.225	8	5	3	0.36	20.4	1.00429	20
16	8	2017	10:00:00	10	V10	P3	3	RC	40	4	0.1	19	6	13	0.36	20.4	1.00429	20
18	8	2017	10:00:00	10	V11	P1	3	RC	40	11	0.275	65	26	39	1.55	22	7.96714	19.8
18	8	2017	10:00:00	10	V11	P2	3	RC	40	5	0.125	12	6	6	1.55	22	7.96714	19.8
18	8	2017	10:00:00	10	V11	P3	3	RC	40	12	0.3	16	5	11	1.55	22	7.96714	19.8
14	8	2017	12:30:00	10	V12	P1	3	RC	40	7	0.175	3	3	0	0	18.1	0.0571429	18.9571
14	8	2017	12:30:00	10	V12	P2	3	RC	40	14	0.35	3	2	1	0	18.1	0.0571429	18.9571
14	8	2017	12:30:00	10	V12	P3	3	RC	40	13	0.325	6	3	3	0	18.1	0.0571429	18.9571
14	8	2017	10:30:00	10	V13	P1	3	EV	40	18	0.45	14	7	7	0	18.6	0.15	19.1
14	8	2017	10:30:00	10	V13	P2	3	EV	40	28	0.7	19	6	13	0	18.6	0.15	19.1
14	8	2017	10:30:00	10	V13	P3	3	EV	40	30	0.75	135	45	90	0	18.6	0.15	19.1
14	8	2017	13:00:00	10	V14	P1	3	EV	40	32	0.8	10	8	2	0	18.1	0.118571	19.0857
14	8	2017	13:00:00	10	V14	P2	3	RC	40	16	0.4	7	4	3	0	18.1	0.118571	19.0857
14	8	2017	13:00:00	10	V14	P3	3	RC	40	7	0.175	7	6	1	0	18.1	0.118571	19.0857
14	8	2017	16:00:00	10	V15	P1	3	RC	40	0	0	3	1	2	0	18.3	0.777143	19.0714
14	8	2017	16:00:00	10	V15	P2	3	RC	40	9	0.225	14	5	9	0	18.3	0.777143	19.0714
14	8	2017	16:00:00	10	V15	P3	3	RC	40	0	0	3	0	3	0	18.3	0.777143	19.0714
18	8	2017	12:30:00	10	V16	P1	3	RC	40	17	0.425	9	4	5	5.13	21.4	5.77286	19.6
18	8	2017	12:30:00	10	V16	P2	3	RC	40	12	0.3	49	23	26	5.13	21.4	5.77286	19.6
18	8	2017	12:30:00	10	V16	P3	3	RC	40	23	0.575	15	7	8	5.13	21.4	5.77286	19.6
14	8	2017	11:30:00	10	V17	P1	3	RC	40	2	0.05	0	0	0	0	18.2	0.675714	18.7429
14	8	2017	11:30:00	10	V17	P2	3	RC	40	0	0	1	1	0	0	18.2	0.675714	18.7429
14	8	2017	11:30:00	10	V17	P3	3	RC	40	0	0	0	0	0	0	18.2	0.675714	18.7429
16	8	2017	12:30:00	10	V18	P1	3	RC	40	2	0.05	0	0	0	0	18.9	0.04	18.6429
16	8	2017	12:30:00	10	V18	P2	3	RC	40	0	0	0	0	0	0	18.9	0.04	18.6429
16	8	2017	12:30:00	10	V18	P3	3	RC	40	3	0.075	0	0	0	0	18.9	0.04	18.6429
18	8	2017	09:30:00	10	V19	P1	3	RC	40	13	0.325	24	13	11	2.9	21.5	2.12	19.4714
18	8	2017	09:30:00	10	V19	P2	3	RC	40	5	0.125	19	10	9	2.9	21.5	2.12	19.4714
18	8	2017	09:30:00	10	V19	P3	3	RC	40	7	0.175	2	2	0	2.9	21.5	2.12	19.4714
18	8	2017	11:00:00	10	V20	P1	3	RC	40	7	0.175	4	3	1	1.43	22.2	6.81571	19.9714
18	8	2017	11:00:00	10	V20	P2	3	EV	40	11	0.275	13	6	7	1.43	22.2	6.81571	19.9714
18	8	2017	11:00:00	10	V20	P3	3	RC	40	10	0.25	7	2	5	1.43	22.2	6.81571	19.9714
25	8	2017	15:30:00	11	V01	P1	4	LC	40	1	0.025	2	1	1	0	14.4	0.00857143	18.7571
25	8	2017	15:30:00	11	V01	P2	4	LC	40	8	0.2	2	1	1	0	14.4	0.00857143	18.7571
25	8	2017	15:30:00	11	V01	P3	4	LC	40	7	0.175	0	0	0	0	14.4	0.00857143	18.7571
25	8	2017	15:00:00	11	V02	P1	4	LC	40	15	0.375	20	10	10	0	14.8	0.0871429	18.6571
25	8	2017	15:00:00	11	V02	P2	4	LC	40	17	0.425	25	15	10	0	14.8	0.0871429	18.6571
25	8	2017	15:00:00	11	V02	P3	4	EV	40	4	0.1	14	4	10	0	14.8	0.0871429	18.6571
24	8	2017	12:00:00	11	V03	P1	4	LC	40	3	0.075	0	0	0	0	17.1	0.61	19.4429
24	8	2017	12:00:00	11	V03	P2	4	LC	40	2	0.05	0	0	0	0	17.1	0.61	19.4429
24	8	2017	12:00:00	11	V03	P3	4	LC	40	4	0.1	0	0	0	0	17.1	0.61	19.4429
21	8	2017	09:30:00	11	V04	P1	4	LC	40	3	0.075	0	0	0	0	21.1	2.58286	20.6571
21	8	2017	09:30:00	11	V04	P2	4	LC	40	0	0	0	0	0	0	21.1	2.58286	20.6571
21	8	2017	09:30:00	11	V04	P3	4	LC	40	0	0	0	0	0	0	21.1	2.58286	20.6571
25	8	2017	14:30:00	11	V05	P1	4	LC	40	0	0	0	0	0	0	14.1	0.372857	17.9429
25	8	2017	14:30:00	11	V05	P2	4	LC	40	1	0.025	0	0	0	0	14.1	0.372857	17.9429
25	8	2017	14:30:00	11	V05	P3	4	LC	40	0	0	0	0	0	0	14.1	0.372857	17.9429
24	8	2017	12:00:00	11	V06	P1	4	LC	40	4	0.1	0	0	0	0	17.2	0.51	19.4143
24	8	2017	12:00:00	11	V06	P2	4	LC	40	3	0.075	0	0	0	0	17.2	0.51	19.4143
24	8	2017	12:00:00	11	V06	P3	4	LC	40	5	0.125	0	0	0	0	17.2	0.51	19.4143
25	8	2017	16:00:00	11	V07	P1	4	EV	40	10	0.25	3	1	2	0	13.9	0.0614286	18.8571
25	8	2017	16:00:00	11	V07	P2	4	EV	40	17	0.425	4	2	2	0	13.9	0.0614286	18.8571
25	8	2017	16:00:00	11	V07	P3	4	LC	40	16	0.4	5	1	4	0	13.9	0.0614286	18.8571
21	8	2017	15:00:00	11	V08	P1	4	LC	40	19	0.475	16	10	6	0	21.6	1.54857	20.5286
21	8	2017	15:00:00	11	V08	P2	4	LC	40	7	0.175	0	0	0	0	21.6	1.54857	20.5286
21	8	2017	15:00:00	11	V08	P3	4	LC	40	11	0.275	1	1	0	0	21.6	1.54857	20.5286
25	8	2017	16:30:00	11	V09	P1	4	LC	40	10	0.25	29	9	20	0	14.1	0.0114286	18.8714
25	8	2017	16:30:00	11	V09	P2	4	LC	40	9	0.225	25	8	17	0	14.1	0.0114286	18.8714
25	8	2017	16:30:00	11	V09	P3	4	LC	40	8	0.2	11	3	8	0	14.1	0.0114286	18.8714
24	8	2017	11:00:00	11	V10	P1	4	LC	40	10	0.25	0	0	0	0	18	0.818571	20.2
24	8	2017	11:00:00	11	V10	P2	4	LC	40	9	0.225	0	0	0	0	18	0.818571	20.2
24	8	2017	11:00:00	11	V10	P3	4	LC	40	12	0.3	0	0	0	0	18	0.818571	20.2
25	8	2017	10:30:00	11	V11	P1	4	LC	40	31	0.775	44	19	25	0	14.4	0	19.2571
25	8	2017	10:30:00	11	V11	P2	4	LC	40	10	0.25	21	7	14	0	14.4	0	19.2571
25	8	2017	10:30:00	11	V11	P3	4	LC	40	11	0.275	4	3	1	0	14.4	0	19.2571
21	8	2017	13:00:00	11	V12	P1	4	LC	40	15	0.375	16	10	6	0	21.2	2.43286	20.6429
21	8	2017	13:00:00	11	V12	P2	4	LC	40	7	0.175	28	11	17	0	21.2	2.43286	20.6429
21	8	2017	13:00:00	11	V12	P3	4	LC	40	9	0.225	14	6	8	0	21.2	2.43286	20.6429
21	8	2017	11:00:00	11	V13	P1	4	EV	40	20	0.5	6	3	3	0	21.2	0.627143	20.5
21	8	2017	11:00:00	11	V13	P2	4	EV	40	5	0.125	34	10	24	0	21.2	0.627143	20.5
21	8	2017	11:00:00	11	V13	P3	4	LC	40	20	0.5	67	15	52	0	21.2	0.627143	20.5
21	8	2017	14:00:00	11	V14	P1	4	LC	40	13	0.325	61	41	20	0	21.6	3.01571	20.8286
21	8	2017	14:00:00	11	V14	P2	4	LC	40	11	0.275	17	10	7	0	21.6	3.01571	20.8286
21	8	2017	14:00:00	11	V14	P3	4	LC	40	13	0.325	37	26	11	0	21.6	3.01571	20.8286
25	8	2017	12:30:00	11	V15	P1	4	LC	40	4	0.1	1	1	0	0	14.3	0	18.8
25	8	2017	12:30:00	11	V15	P2	4	LC	40	10	0.25	2	0	2	0	14.3	0	18.8
25	8	2017	12:30:00	11	V15	P3	4	LC	40	7	0.175	10	4	6	0	14.3	0	18.8
25	8	2017	14:00:00	11	V16	P1	4	EV	40	19	0.475	1	1	0	0	14.8	0.03	19.1143
25	8	2017	14:00:00	11	V16	P2	4	EV	40	17	0.425	1	1	0	0	14.8	0.03	19.1143
25	8	2017	14:00:00	11	V16	P3	4	EV	40	10	0.25	0	0	0	0	14.8	0.03	19.1143
21	8	2017	12:00:00	11	V17	P1	4	LC	40	4	0.1	0	0	0	0	21.1	2.69571	20.5286
21	8	2017	12:00:00	11	V17	P2	4	LC	40	1	0.025	0	0	0	0	21.1	2.69571	20.5286
21	8	2017	12:00:00	11	V17	P3	4	LC	40	2	0.05	0	0	0	0	21.1	2.69571	20.5286
14	8	2017	13:30:00	11	V18	P1	4	LC	40	1	0.025	0	0	0	0	18.2	0	18.5571
14	8	2017	13:30:00	11	V18	P2	4	LC	40	2	0.05	0	0	0	0	18.2	0	18.5571
14	8	2017	13:30:00	11	V18	P3	4	LC	40	2	0.05	0	0	0	0	18.2	0	18.5571
25	8	2017	09:30:00	11	V19	P1	4	LC	40	12	0.3	0	0	0	0	17.1	0	19.0714
25	8	2017	09:30:00	11	V19	P2	4	LC	40	7	0.175	0	0	0	0	17.1	0	19.0714
25	8	2017	09:30:00	11	V19	P3	4	LC	40	6	0.15	0	0	0	0	17.1	0	19.0714
25	8	2017	11:00:00	11	V20	P1	4	LC	40	11	0.275	8	4	4	0	14.4	0	19.1
25	8	2017	11:00:00	11	V20	P2	4	LC	40	12	0.3	8	4	4	0	14.4	0	19.1
25	8	2017	11:00:00	11	V20	P3	4	LC	40	14	0.35	11	3	8	0	14.4	0	19.1
1	9	2017	15:00:00	12	V01	P1	5	EV	35	11	0.314286	7	3	4	0	14.5	2.32857	17.4571
1	9	2017	15:00:00	12	V01	P2	5	RC	40	6	0.15	5	2	3	0	14.5	2.32857	17.4571
1	9	2017	15:00:00	12	V01	P3	5	RC	40	8	0.2	9	3	6	0	14.5	2.32857	17.4571
1	9	2017	14:00:00	12	V02	P1	5	EV	40	14	0.35	20	7	13	0	14.4	1.09857	17.4857
1	9	2017	14:00:00	12	V02	P2	5	EV	40	5	0.125	11	4	7	0	14.4	1.09857	17.4857
1	9	2017	14:00:00	12	V02	P3	5	EV	40	22	0.55	17	6	11	0	14.4	1.09857	17.4857
30	8	2017	13:00:00	12	V03	P1	5	RC	40	1	0.025	0	0	0	0	18.1	0.802857	17.7
30	8	2017	13:00:00	12	V03	P2	5	RC	40	3	0.075	0	0	0	0	18.1	0.802857	17.7
30	8	2017	13:00:00	12	V03	P3	5	RC	40	2	0.05	0	0	0	0	18.1	0.802857	17.7
29	8	2017	10:00:00	12	V04	P1	5	RC	40	5	0.125	1	1	0	12.32	17.9	3.9	16.3857
29	8	2017	10:00:00	12	V04	P2	5	RC	40	4	0.1	0	0	0	12.32	17.9	3.9	16.3857
29	8	2017	10:00:00	12	V04	P3	5	RC	40	2	0.05	0	0	0	12.32	17.9	3.9	16.3857
30	8	2017	14:00:00	12	V05	P1	5	RC	40	0	0	0	0	0	0	17.4	1.53571	16.5286
30	8	2017	14:00:00	12	V05	P2	5	RC	40	0	0	0	0	0	0	17.4	1.53571	16.5286
30	8	2017	14:00:00	12	V05	P3	5	RC	40	0	0	0	0	0	0	17.4	1.53571	16.5286
30	8	2017	12:00:00	12	V06	P1	5	RC	40	2	0.05	0	0	0	0	18.1	0.878571	17.7
30	8	2017	12:00:00	12	V06	P2	5	RC	40	4	0.1	0	0	0	0	18.1	0.878571	17.7
30	8	2017	12:00:00	12	V06	P3	5	RC	40	3	0.075	0	0	0	0	18.1	0.878571	17.7
1	9	2017	16:00:00	12	V07	P1	5	EV	40	4	0.1	11	5	6	0	15	2.78286	17.5429
1	9	2017	16:00:00	12	V07	P2	5	EV	40	8	0.2	13	2	11	0	15	2.78286	17.5429
1	9	2017	16:00:00	12	V07	P3	5	EV	40	20	0.5	2	1	1	0	15	2.78286	17.5429
31	8	2017	14:00:00	12	V08	P1	5	RC	40	8	0.2	16	8	8	21.27	19.7	6.04143	17.2286
31	8	2017	14:00:00	12	V08	P2	5	RC	40	6	0.15	1	1	0	21.27	19.7	6.04143	17.2286
31	8	2017	14:00:00	12	V08	P3	5	RC	40	9	0.225	0	0	0	21.27	19.7	6.04143	17.2286
1	9	2017	16:30:00	12	V09	P1	5	RC	40	17	0.425	9	2	7	0	15.3	2.66571	17.5857
1	9	2017	16:30:00	12	V09	P2	5	RC	40	13	0.325	15	3	12	0	15.3	2.66571	17.5857
1	9	2017	16:30:00	12	V09	P3	5	RC	40	19	0.475	0	0	0	0	15.3	2.66571	17.5857
30	8	2017	10:30:00	12	V10	P1	5	RC	40	6	0.15	0	0	0	0	18.4	0.488571	18.5857
30	8	2017	10:30:00	12	V10	P2	5	RC	40	8	0.2	0	0	0	0	18.4	0.488571	18.5857
30	8	2017	10:30:00	12	V10	P3	5	RC	40	7	0.175	0	0	0	0	18.4	0.488571	18.5857
29	8	2017	14:30:00	12	V11	P1	5	RC	40	5	0.125	13	8	5	3.51	19.2	2.72143	17.4143
29	8	2017	14:30:00	12	V11	P2	5	RC	40	22	0.55	16	3	13	3.51	19.2	2.72143	17.4143
29	8	2017	14:30:00	12	V11	P3	5	RC	40	5	0.125	8	2	6	3.51	19.2	2.72143	17.4143
29	8	2017	12:30:00	12	V12	P1	5	RC	40	12	0.3	2	1	1	10.96	18.4	3.28143	16.7714
29	8	2017	12:30:00	12	V12	P2	5	RC	40	6	0.15	7	2	5	10.96	18.4	3.28143	16.7714
29	8	2017	12:30:00	12	V12	P3	5	RC	40	8	0.2	5	2	3	10.96	18.4	3.28143	16.7714
31	8	2017	10:00:00	12	V13	P1	5	EV	40	13	0.325	0	0	0	17.82	18.7	5.59714	16.3857
31	8	2017	10:00:00	12	V13	P2	5	EV	40	15	0.375	0	0	0	17.82	18.7	5.59714	16.3857
31	8	2017	10:00:00	12	V13	P3	5	EV	40	22	0.55	8	2	6	17.82	18.7	5.59714	16.3857
31	8	2017	12:30:00	12	V14	P1	5	RC	40	12	0.3	74	38	36	11.44	19.5	3.87714	17.4286
31	8	2017	12:30:00	12	V14	P2	5	RC	40	10	0.25	25	11	14	11.44	19.5	3.87714	17.4286
31	8	2017	12:30:00	12	V14	P3	5	RC	40	7	0.175	19	14	5	11.44	19.5	3.87714	17.4286
1	9	2017	12:30:00	12	V15	P1	5	RC	40	4	0.1	1	0	1	0	15.5	2.63	17.3714
1	9	2017	12:30:00	12	V15	P2	5	RC	40	10	0.25	0	0	0	0	15.5	2.63	17.3714
1	9	2017	12:30:00	12	V15	P3	5	RC	40	5	0.125	0	0	0	0	15.5	2.63	17.3714
31	8	2017	15:00:00	12	V16	P1	5	RC	40	18	0.45	8	5	3	2.84	19.1	2.54	17.4429
31	8	2017	15:00:00	12	V16	P2	5	RC	40	5	0.125	3	1	2	2.84	19.1	2.54	17.4429
31	8	2017	15:00:00	12	V16	P3	5	RC	40	14	0.35	7	5	2	2.84	19.1	2.54	17.4429
31	8	2017	11:00:00	12	V17	P1	5	RC	40	8	0.2	9	1	8	7.68	18.9	11.1229	17.0429
31	8	2017	11:00:00	12	V17	P2	5	RC	40	5	0.125	0	0	0	7.68	18.9	11.1229	17.0429
31	8	2017	11:00:00	12	V17	P3	5	RC	40	4	0.1	0	0	0	7.68	18.9	11.1229	17.0429
30	8	2017	12:30:00	12	V18	P1	5	RC	40	0	0	0	0	0	0	17.7	0.885714	16.9429
30	8	2017	12:30:00	12	V18	P2	5	RC	40	1	0.025	0	0	0	0	17.7	0.885714	16.9429
30	8	2017	12:30:00	12	V18	P3	5	RC	40	1	0.025	0	0	0	0	17.7	0.885714	16.9429
1	9	2017	10:00:00	12	V19	P1	5	RC	40	8	0.2	6	2	4	0	15.3	6.12	17.4857
1	9	2017	10:00:00	12	V19	P2	5	RC	40	7	0.175	1	0	1	0	15.3	6.12	17.4857
1	9	2017	10:00:00	12	V19	P3	5	RC	40	2	0.05	7	2	5	0	15.3	6.12	17.4857
1	9	2017	11:30:00	12	V20	P1	5	RC	40	15	0.375	49	35	14	0	15.4	4.74714	17.6286
1	9	2017	11:30:00	12	V20	P2	5	RC	40	16	0.4	17	8	9	0	15.4	4.74714	17.6286
1	9	2017	11:30:00	12	V20	P3	5	RC	40	19	0.475	9	3	6	0	15.4	4.74714	17.6286
8	9	2017	14:00:00	13	V01	P1	6	EV	39	18	0.461538	8	6	2	0	13.7	0.0885714	14.9143
8	9	2017	14:00:00	13	V01	P2	6	LC	40	11	0.275	2	1	1	0	13.7	0.0885714	14.9143
8	9	2017	14:00:00	13	V01	P3	6	LC	40	10	0.25	2	1	1	0	13.7	0.0885714	14.9143
8	9	2017	13:30:00	13	V02	P1	6	LC	40	21	0.525	13	3	10	0	13.5	0.227143	15.1286
8	9	2017	13:30:00	13	V02	P2	6	LC	40	10	0.25	6	2	4	0	13.5	0.227143	15.1286
8	9	2017	13:30:00	13	V02	P3	6	LC	40	17	0.425	4	2	2	0	13.5	0.227143	15.1286
3	9	2017	12:00:00	13	V03	P1	6	LC	40	4	0.1	0	0	0	7.74	16.4	1.25571	17.3714
3	9	2017	12:00:00	13	V03	P2	6	LC	40	4	0.1	0	0	0	7.74	16.4	1.25571	17.3714
3	9	2017	12:00:00	13	V03	P3	6	LC	40	2	0.05	0	0	0	7.74	16.4	1.25571	17.3714
10	9	2017	09:30:00	13	V04	P1	6	LC	40	7	0.175	0	0	0	0	13.9	0.931429	14.0286
10	9	2017	09:30:00	13	V04	P2	6	LC	40	2	0.05	0	0	0	0	13.9	0.931429	14.0286
10	9	2017	09:30:00	13	V04	P3	6	LC	40	1	0.025	0	0	0	0	13.9	0.931429	14.0286
3	9	2017	11:00:00	13	V05	P1	6	LC	40	0	0	0	0	0	1.44	14.8	2.02143	16.4143
3	9	2017	11:00:00	13	V05	P2	6	LC	40	0	0	0	0	0	1.44	14.8	2.02143	16.4143
3	9	2017	11:00:00	13	V05	P3	6	LC	40	1	0.025	0	0	0	1.44	14.8	2.02143	16.4143
8	9	2017	12:00:00	13	V06	P1	6	LC	40	3	0.075	0	0	0	0	13.5	1.11286	14.9857
8	9	2017	12:00:00	13	V06	P2	6	LC	40	2	0.05	0	0	0	0	13.5	1.11286	14.9857
8	9	2017	12:00:00	13	V06	P3	6	LC	40	2	0.05	0	0	0	0	13.5	1.11286	14.9857
7	9	2017	16:30:00	13	V07	P1	6	LC	40	20	0.5	9	5	4	0	12.6	0.0571429	15.1857
7	9	2017	16:30:00	13	V07	P2	6	EV	32	12	0.375	5	4	1	0	12.6	0.0571429	15.1857
7	9	2017	16:30:00	13	V07	P3	6	EV	30	29	0.966667	8	5	3	0	12.6	0.0571429	15.1857
6	9	2017	10:30:00	13	V08	P1	6	LC	40	9	0.225	7	4	3	2.37	11.9	4.06	15.6143
6	9	2017	10:30:00	13	V08	P2	6	LC	40	12	0.3	0	0	0	2.37	11.9	4.06	15.6143
6	9	2017	10:30:00	13	V08	P3	6	LC	40	5	0.125	0	0	0	2.37	11.9	4.06	15.6143
9	9	2017	16:30:00	13	V09	P1	6	LC	40	18	0.45	0	0	0	0	13.4	0.06	14.9429
9	9	2017	16:30:00	13	V09	P2	6	LC	40	24	0.6	0	0	0	0	13.4	0.06	14.9429
9	9	2017	16:30:00	13	V09	P3	6	LC	40	20	0.5	0	0	0	0	13.4	0.06	14.9429
8	9	2017	10:30:00	13	V10	P1	6	LC	40	5	0.125	0	0	0	0	14.3	1.58429	15.7286
8	9	2017	10:30:00	13	V10	P2	6	LC	40	6	0.15	0	0	0	0	14.3	1.58429	15.7286
8	9	2017	10:30:00	13	V10	P3	6	LC	40	4	0.1	0	0	0	0	14.3	1.58429	15.7286
8	9	2017	10:00:00	13	V11	P1	6	LC	40	12	0.3	17	4	13	1.48	14.5	0.547143	14.8429
8	9	2017	10:00:00	13	V11	P2	6	LC	40	9	0.225	6	4	2	1.48	14.5	0.547143	14.8429
8	9	2017	10:00:00	13	V11	P3	6	LC	40	8	0.2	7	2	5	1.48	14.5	0.547143	14.8429
5	9	2017	16:00:00	13	V12	P1	6	LC	40	1	0.025	12	6	6	1.14	15.9	3.09286	16.5
5	9	2017	16:00:00	13	V12	P2	6	LC	40	7	0.175	11	6	5	1.14	15.9	3.09286	16.5
5	9	2017	16:00:00	13	V12	P3	6	LC	40	5	0.125	0	0	0	1.14	15.9	3.09286	16.5
10	9	2017	10:30:00	13	V13	P1	6	LC	40	15	0.375	1	1	0	0	13.9	0.827143	14.0714
10	9	2017	10:30:00	13	V13	P2	6	LC	40	20	0.5	2	0	2	0	13.9	0.827143	14.0714
10	9	2017	10:30:00	13	V13	P3	6	LC	40	27	0.675	14	6	8	0	13.9	0.827143	14.0714
7	9	2017	14:00:00	13	V14	P1	6	LC	40	16	0.4	151	74	77	0	12.6	1.26143	14.7714
7	9	2017	14:00:00	13	V14	P2	6	LC	40	7	0.175	31	13	18	0	12.6	1.26143	14.7714
7	9	2017	14:00:00	13	V14	P3	6	LC	40	15	0.375	26	13	13	0	12.6	1.26143	14.7714
7	9	2017	15:30:00	13	V15	P1	6	LC	40	7	0.175	0	0	0	0	12.5	0.114286	14.9714
7	9	2017	15:30:00	13	V15	P2	6	LC	40	10	0.25	0	0	0	0	12.5	0.114286	14.9714
7	9	2017	15:30:00	13	V15	P3	6	LC	40	5	0.125	0	0	0	0	12.5	0.114286	14.9714
8	9	2017	12:00:00	13	V16	P1	6	LC	40	19	0.475	0	0	0	0	14.5	0.541429	15
8	9	2017	12:00:00	13	V16	P2	6	LC	40	16	0.4	5	3	2	0	14.5	0.541429	15
8	9	2017	12:00:00	13	V16	P3	6	LC	40	11	0.275	0	0	0	0	14.5	0.541429	15
11	9	2017	12:30:00	13	V17	P1	6	LC	40	2	0.05	0	0	0	0	13.5	0.771429	13.3429
11	9	2017	12:30:00	13	V17	P2	6	LC	40	2	0.05	0	0	0	0	13.5	0.771429	13.3429
11	9	2017	12:30:00	13	V17	P3	6	LC	40	1	0.025	0	0	0	0	13.5	0.771429	13.3429
3	9	2017	12:30:00	13	V18	P1	6	LC	40	0	0	0	0	0	7.91	15.8	1.21143	16.6571
3	9	2017	12:30:00	13	V18	P2	6	LC	40	1	0.025	0	0	0	7.91	15.8	1.21143	16.6571
3	9	2017	12:30:00	13	V18	P3	6	LC	40	1	0.025	0	0	0	7.91	15.8	1.21143	16.6571
8	9	2017	09:30:00	13	V19	P1	6	LC	40	8	0.2	0	0	0	0.45	14.3	0.44	14.8857
8	9	2017	09:30:00	13	V19	P2	6	LC	40	5	0.125	1	0	1	0.45	14.3	0.44	14.8857
8	9	2017	09:30:00	13	V19	P3	6	LC	40	1	0.025	2	0	2	0.45	14.3	0.44	14.8857
8	9	2017	11:00:00	13	V20	P1	6	LC	40	8	0.2	0	0	0	1.58	14.6	0.428571	14.8286
8	9	2017	11:00:00	13	V20	P2	6	LC	40	16	0.4	6	2	4	1.58	14.6	0.428571	14.8286
8	9	2017	11:00:00	13	V20	P3	6	LC	40	19	0.475	6	3	3	1.58	14.6	0.428571	14.8286
16	9	2017	10:00:00	14	V01	P1	1	RC	40	24	0.6	8	3	5	0	24.2	0	18.1286
16	9	2017	10:00:00	14	V01	P2	1	RC	40	16	0.4	2	1	1	0	24.2	0	18.1286
16	9	2017	10:00:00	14	V01	P3	1	RC	40	10	0.25	2	0	2	0	24.2	0	18.1286
13	9	2017	11:00:00	14	V02	P1	1	RC	40	28	0.7	16	5	11	0	18.9	0	14.9286
13	9	2017	11:00:00	14	V02	P2	1	RC	40	26	0.65	1	1	0	0	18.9	0	14.9286
13	9	2017	11:00:00	14	V02	P3	1	EV	40	24	0.6	0	0	0	0	18.9	0	14.9286
16	9	2017	11:00:00	14	V07	P1	1	RC	40	18	0.45	14	3	11	0	24	0.00142857	18.2
16	9	2017	11:00:00	14	V07	P2	1	RC	40	22	0.55	11	3	8	0	24	0.00142857	18.2
16	9	2017	11:00:00	14	V07	P3	1	RC	40	23	0.575	0	0	0	0	24	0.00142857	18.2
11	9	2017	15:00:00	14	V08	P1	1	RC	40	4	0.1	4	1	3	0	14.8	0.725714	13.7
11	9	2017	15:00:00	14	V08	P2	1	RC	40	6	0.15	0	0	0	0	14.8	0.725714	13.7
11	9	2017	15:00:00	14	V08	P3	1	RC	40	4	0.1	0	0	0	0	14.8	0.725714	13.7
16	9	2017	11:30:00	14	V09	P1	1	RC	40	19	0.475	6	2	4	0	23.8	0	18.3
16	9	2017	11:30:00	14	V09	P2	1	RC	40	12	0.3	3	1	2	0	23.8	0	18.3
16	9	2017	11:30:00	14	V09	P3	1	RC	40	15	0.375	0	0	0	0	23.8	0	18.3
15	9	2017	12:00:00	14	V10	P1	1	RC	40	3	0.075	0	0	0	2.33	23.3	0.332857	19.0429
15	9	2017	12:00:00	14	V10	P2	1	RC	40	5	0.125	0	0	0	2.33	23.3	0.332857	19.0429
15	9	2017	12:00:00	14	V10	P3	1	RC	40	2	0.05	0	0	0	2.33	23.3	0.332857	19.0429
15	9	2017	10:30:00	14	V11	P1	1	RC	40	28	0.7	0	0	0	0	21.2	0	16.4714
15	9	2017	10:30:00	14	V11	P2	1	RC	40	16	0.4	0	0	0	0	21.2	0	16.4714
15	9	2017	10:30:00	14	V11	P3	1	RC	40	10	0.25	0	0	0	0	21.2	0	16.4714
11	9	2017	12:30:00	14	V12	P1	1	RC	40	9	0.225	5	4	1	0	13.7	0.874286	13.5
11	9	2017	12:30:00	14	V12	P2	1	RC	40	6	0.15	0	0	0	0	13.7	0.874286	13.5
11	9	2017	12:30:00	14	V12	P3	1	RC	40	4	0.1	0	0	0	0	13.7	0.874286	13.5
11	9	2017	10:00:00	14	V13	P1	1	EV	40	11	0.275	1	0	1	0	13.9	0.827143	13.3
11	9	2017	10:00:00	14	V13	P2	1	EV	40	16	0.4	1	0	1	0	13.9	0.827143	13.3
11	9	2017	10:00:00	14	V13	P3	1	EV	40	23	0.575	16	4	12	0	13.9	0.827143	13.3
11	9	2017	13:30:00	14	V14	P1	1	RC	40	30	0.75	70	31	39	0	13.9	0.711429	13.6714
11	9	2017	13:30:00	14	V14	P2	1	RC	40	6	0.15	20	11	9	0	13.9	0.711429	13.6714
11	9	2017	13:30:00	14	V14	P3	1	RC	40	6	0.15	10	6	4	0	13.9	0.711429	13.6714
13	9	2017	09:30:00	14	V16	P1	1	RC	40	27	0.675	3	1	2	0	18.3	0	14.8286
13	9	2017	09:30:00	14	V16	P2	1	RC	40	17	0.425	0	0	0	0	18.3	0	14.8286
13	9	2017	09:30:00	14	V16	P3	1	RC	40	8	0.2	0	0	0	0	18.3	0	14.8286
15	9	2017	09:30:00	14	V19	P1	1	RC	40	15	0.375	0	0	0	0	20.8	0	15.6571
15	9	2017	09:30:00	14	V19	P2	1	RC	40	7	0.175	0	0	0	0	20.8	0	15.6571
15	9	2017	09:30:00	14	V19	P3	1	RC	40	1	0.025	0	0	0	0	20.8	0	15.6571
15	9	2017	11:00:00	14	V20	P1	1	RC	40	18	0.45	6	2	4	0	20.6	0	16.5286
15	9	2017	11:00:00	14	V20	P2	1	RC	40	8	0.2	0	0	0	0	20.6	0	16.5286
15	9	2017	11:00:00	14	V20	P3	1	RC	40	1	0.025	3	0	3	0	20.6	0	16.5286
18	9	2017	14:00:00	15	V01	P1	2	EV	40	24	0.6	7	4	3	0	14.6	0.554286	19.6143
18	9	2017	14:00:00	15	V01	P2	2	LC	40	10	0.25	0	0	0	0	14.6	0.554286	19.6143
18	9	2017	14:00:00	15	V01	P3	2	LC	40	16	0.4	0	0	0	0	14.6	0.554286	19.6143
18	9	2017	13:00:00	15	V02	P1	2	EV	40	18	0.45	0	0	0	0	14.8	0.577143	19.4571
18	9	2017	13:00:00	15	V02	P2	2	EV	40	19	0.475	0	0	0	0	14.8	0.577143	19.4571
18	9	2017	13:00:00	15	V02	P3	2	EV	40	14	0.35	0	0	0	0	14.8	0.577143	19.4571
17	9	2017	10:30:00	15	V04	P1	2	LC	40	3	0.075	3	1	2	3.16	23.7	0.484286	18.7286
17	9	2017	10:30:00	15	V04	P2	2	LC	40	5	0.125	7	2	5	3.16	23.7	0.484286	18.7286
17	9	2017	10:30:00	15	V04	P3	2	LC	40	4	0.1	0	0	0	3.16	23.7	0.484286	18.7286
20	9	2017	09:30:00	15	V07	P1	2	LC	40	28	0.7	13	2	11	0	20.7	0.277143	20.0714
20	9	2017	09:30:00	15	V07	P2	2	LC	40	23	0.575	13	4	9	0	20.7	0.277143	20.0714
20	9	2017	09:30:00	15	V07	P3	2	EV	40	16	0.4	1	0	1	0	20.7	0.277143	20.0714
17	9	2017	14:00:00	15	V08	P1	2	LC	40	9	0.225	1	1	0	5.34	25	0.762857	19.6429
17	9	2017	14:00:00	15	V08	P2	2	LC	40	7	0.175	0	0	0	5.34	25	0.762857	19.6429
17	9	2017	14:00:00	15	V08	P3	2	LC	40	6	0.15	0	0	0	5.34	25	0.762857	19.6429
20	9	2017	10:30:00	15	V09	P1	2	LC	40	17	0.425	0	0	0	0	20.9	0.222857	20.1857
20	9	2017	10:30:00	15	V09	P2	2	LC	40	16	0.4	0	0	0	0	20.9	0.222857	20.1857
20	9	2017	10:30:00	15	V09	P3	2	LC	40	12	0.3	0	0	0	0	20.9	0.222857	20.1857
18	9	2017	10:00:00	15	V11	P1	2	LC	40	15	0.375	0	0	0	0	15.9	0	19.6286
18	9	2017	10:00:00	15	V11	P2	2	LC	40	8	0.2	0	0	0	0	15.9	0	19.6286
18	9	2017	10:00:00	15	V11	P3	2	LC	40	12	0.3	0	0	0	0	15.9	0	19.6286
17	9	2017	12:30:00	15	V12	P1	2	LC	40	13	0.325	12	5	7	0.87	23.9	0.124286	19.1143
17	9	2017	12:30:00	15	V12	P2	2	LC	40	18	0.45	17	7	10	0.87	23.9	0.124286	19.1143
17	9	2017	12:30:00	15	V12	P3	2	LC	40	20	0.5	10	3	7	0.87	23.9	0.124286	19.1143
17	9	2017	11:00:00	15	V13	P1	2	EV	40	13	0.325	2	2	0	0.38	23.9	0.0542857	19.0714
17	9	2017	11:00:00	15	V13	P2	2	LC	40	23	0.575	3	2	1	0.38	23.9	0.0542857	19.0714
17	9	2017	11:00:00	15	V13	P3	2	LC	40	20	0.5	5	3	2	0.38	23.9	0.0542857	19.0714
18	9	2017	15:30:00	15	V14	P1	2	LC	40	12	0.3	62	30	32	0.29	14.2	0.258571	19.3429
18	9	2017	15:30:00	15	V14	P2	2	LC	40	7	0.175	11	5	6	0.29	14.2	0.258571	19.3429
18	9	2017	15:30:00	15	V14	P3	2	LC	40	6	0.15	4	2	2	0.29	14.2	0.258571	19.3429
18	9	2017	12:00:00	15	V16	P1	2	EV	40	31	0.775	2	0	2	0	15.3	0.0714286	19.4857
18	9	2017	12:00:00	15	V16	P2	2	LC	40	16	0.4	3	0	3	0	15.3	0.0714286	19.4857
18	9	2017	12:00:00	15	V16	P3	2	LC	40	15	0.375	4	2	2	0	15.3	0.0714286	19.4857
18	9	2017	09:30:00	15	V19	P1	2	LC	40	10	0.25	38	4	34	0	16.3	0	19.0571
18	9	2017	09:30:00	15	V19	P2	2	LC	40	4	0.1	2	0	2	0	16.3	0	19.0571
18	9	2017	09:30:00	15	V19	P3	2	LC	40	9	0.225	0	0	0	0	16.3	0	19.0571
18	9	2017	10:30:00	15	V20	P1	2	LC	40	10	0.25	6	2	4	0	15.6	0	19.5857
18	9	2017	10:30:00	15	V20	P2	2	LC	40	12	0.3	4	3	1	0	15.6	0	19.5857
18	9	2017	10:30:00	15	V20	P3	2	LC	40	15	0.375	9	3	6	0	15.6	0	19.5857
29	9	2017	12:30:00	16	V01	P1	3	RC	40	18	0.45	0	0	0	0.04	14.6	0.49	20.4714
29	9	2017	12:30:00	16	V01	P2	3	RC	40	8	0.2	0	0	0	0.04	14.6	0.49	20.4714
29	9	2017	12:30:00	16	V01	P3	3	RC	40	5	0.125	0	0	0	0.04	14.6	0.49	20.4714
29	9	2017	14:00:00	16	V02	P1	3	RC	40	20	0.5	0	0	0	0	14.4	0.684286	20.3571
29	9	2017	14:00:00	16	V02	P2	3	RC	40	14	0.35	0	0	0	0	14.4	0.684286	20.3571
29	9	2017	14:00:00	16	V02	P3	3	RC	40	19	0.475	0	0	0	0	14.4	0.684286	20.3571
25	9	2017	10:00:00	16	V04	P1	3	RC	40	10	0.25	0	0	0	0	23.7	2.23143	22.3857
25	9	2017	10:00:00	16	V04	P2	3	RC	40	6	0.15	0	0	0	0	23.7	2.23143	22.3857
25	9	2017	10:00:00	16	V04	P3	3	RC	40	4	0.1	0	0	0	0	23.7	2.23143	22.3857
30	9	2017	13:00:00	16	V07	P1	3	EV	40	18	0.45	0	0	0	0	11.9	0.534286	18.9143
30	9	2017	13:00:00	16	V07	P2	3	EV	40	24	0.6	0	0	0	0	11.9	0.534286	18.9143
30	9	2017	13:00:00	16	V07	P3	3	EV	40	19	0.475	0	0	0	0	11.9	0.534286	18.9143
25	9	2017	13:30:00	16	V08	P1	3	RC	40	8	0.2	0	0	0	0	24.1	1.34714	22.5714
25	9	2017	13:30:00	16	V08	P2	3	RC	40	10	0.25	0	0	0	0	24.1	1.34714	22.5714
25	9	2017	13:30:00	16	V08	P3	3	RC	40	7	0.175	0	0	0	0	24.1	1.34714	22.5714
29	9	2017	10:30:00	16	V11	P1	3	RC	40	27	0.675	0	0	0	0	15	0.425714	21.6
29	9	2017	10:30:00	16	V11	P2	3	RC	40	8	0.2	0	0	0	0	15	0.425714	21.6
29	9	2017	10:30:00	16	V11	P3	3	RC	40	16	0.4	0	0	0	0	15	0.425714	21.6
30	9	2017	14:00:00	16	V12	P1	3	RC	40	12	0.3	0	0	0	0	11.5	0.105714	18.5429
30	9	2017	14:00:00	16	V12	P2	3	RC	40	15	0.375	0	0	0	0	11.5	0.105714	18.5429
30	9	2017	14:00:00	16	V12	P3	3	RC	40	13	0.325	0	0	0	0	11.5	0.105714	18.5429
25	9	2017	11:00:00	16	V13	P1	3	EV	40	14	0.35	0	0	0	0	24.5	5.58	22.6143
25	9	2017	11:00:00	16	V13	P2	3	EV	40	19	0.475	0	0	0	0	24.5	5.58	22.6143
25	9	2017	11:00:00	16	V13	P3	3	RC	40	18	0.45	0	0	0	0	24.5	5.58	22.6143
25	9	2017	12:30:00	16	V14	P1	3	RC	40	34	0.85	16	10	6	0	24.1	1.39714	23.0857
25	9	2017	12:30:00	16	V14	P2	3	RC	40	12	0.3	13	6	7	0	24.1	1.39714	23.0857
25	9	2017	12:30:00	16	V14	P3	3	RC	40	10	0.25	0	0	0	0	24.1	1.39714	23.0857
25	9	2017	15:00:00	16	V16	P1	3	EV	40	22	0.55	0	0	0	0	24.2	0.415714	23.3571
25	9	2017	15:00:00	16	V16	P2	3	RC	40	12	0.3	0	0	0	0	24.2	0.415714	23.3571
25	9	2017	15:00:00	16	V16	P3	3	RC	40	1	0.025	0	0	0	0	24.2	0.415714	23.3571
29	9	2017	09:30:00	16	V19	P1	3	RC	40	11	0.275	0	0	0	0	14.2	1.01571	21.3286
29	9	2017	09:30:00	16	V19	P2	3	RC	40	3	0.075	0	0	0	0	14.2	1.01571	21.3286
29	9	2017	09:30:00	16	V19	P3	3	RC	40	5	0.125	0	0	0	0	14.2	1.01571	21.3286
29	9	2017	11:00:00	16	V20	P1	3	RC	40	8	0.2	0	0	0	0	14.8	0.04	21.3
29	9	2017	11:00:00	16	V20	P2	3	RC	40	6	0.15	0	0	0	0	14.8	0.04	21.3
29	9	2017	11:00:00	16	V20	P3	3	RC	40	9	0.225	0	0	0	0	14.8	0.04	21.3
2	10	2017	12:00:00	17	V14	P1	4	LC	40	14	0.35	0	0	0	0.01	14.7	0.197143	15.3857
2	10	2017	12:00:00	17	V14	P2	4	LC	40	10	0.25	0	0	0	0.01	14.7	0.197143	15.3857
2	10	2017	12:00:00	17	V14	P3	4	LC	40	8	0.2	0	0	0	0.01	14.7	0.197143	15.3857
15	6	2018	14:30:00	1	V01	P1	1	RC	40	2	0.05	0	0	0	0.21	19.4	10.4	19.6571
15	6	2018	14:30:00	1	V01	P2	1	RC	40	0	0	0	0	0	0.21	19.4	10.4	19.6571
15	6	2018	14:30:00	1	V01	P3	1	RC	40	0	0	0	0	0	0.21	19.4	10.4	19.6571
15	6	2018	13:30:00	1	V02	P1	1	RC	40	3	0.075	0	0	0	0	19.2	9.40714	19.4143
15	6	2018	13:30:00	1	V02	P2	1	RC	40	5	0.125	0	0	0	0	19.2	9.40714	19.4143
15	6	2018	13:30:00	1	V02	P3	1	RC	40	3	0.075	0	0	0	0	19.2	9.40714	19.4143
16	6	2018	12:00:00	1	V03	P1	1	RC	40	1	0.025	0	0	0	0	25.1	6.91286	20.9714
16	6	2018	12:00:00	1	V03	P2	1	RC	40	0	0	0	0	0	0	25.1	6.91286	20.9714
16	6	2018	12:00:00	1	V03	P3	1	RC	40	0	0	0	0	0	0	25.1	6.91286	20.9714
11	6	2018	13:00:00	1	V04	P1	1	RC	40	0	0	0	0	0	0	18.1	1.41143	18.3286
11	6	2018	13:00:00	1	V04	P2	1	RC	40	0	0	0	0	0	0	18.1	1.41143	18.3286
11	6	2018	13:00:00	1	V04	P3	1	RC	40	0	0	0	0	0	0	18.1	1.41143	18.3286
16	6	2018	14:00:00	1	V05	P1	1	RC	40	0	0	0	0	0	0	24.3	3.85	20.4143
16	6	2018	14:00:00	1	V05	P2	1	RC	40	0	0	0	0	0	0	24.3	3.85	20.4143
16	6	2018	14:00:00	1	V05	P3	1	RC	40	0	0	0	0	0	0	24.3	3.85	20.4143
16	6	2018	11:00:00	1	V06	P1	1	RC	40	3	0.075	0	0	0	0	25.1	6.93571	21.0857
16	6	2018	11:00:00	1	V06	P2	1	RC	40	2	0.05	0	0	0	0	25.1	6.93571	21.0857
16	6	2018	11:00:00	1	V06	P3	1	RC	40	3	0.075	0	0	0	0	25.1	6.93571	21.0857
15	6	2018	15:00:00	1	V07	P1	1	EV	40	3	0.075	0	0	0	2.15	19.8	9.57143	19.7714
15	6	2018	15:00:00	1	V07	P2	1	EV	40	2	0.05	0	0	0	2.15	19.8	9.57143	19.7714
15	6	2018	15:00:00	1	V07	P3	1	EV	40	1	0.025	0	0	0	2.15	19.8	9.57143	19.7714
11	6	2018	14:00:00	1	V08	P1	1	RC	40	1	0.025	0	0	0	0.11	18.1	3.65571	19.0429
11	6	2018	14:00:00	1	V08	P2	1	RC	40	0	0	0	0	0	0.11	18.1	3.65571	19.0429
11	6	2018	14:00:00	1	V08	P3	1	RC	40	2	0.05	0	0	0	0.11	18.1	3.65571	19.0429
15	6	2018	15:30:00	1	V09	P1	1	RC	40	0	0	0	0	0	0.15	19.6	10.75	19.6714
15	6	2018	15:30:00	1	V09	P2	1	RC	40	0	0	0	0	0	0.15	19.6	10.75	19.6714
15	6	2018	15:30:00	1	V09	P3	1	RC	40	0	0	0	0	0	0.15	19.6	10.75	19.6714
16	6	2018	10:00:00	1	V10	P1	1	RC	40	0	0	0	0	0	0	26	3.81571	21.7571
16	6	2018	10:00:00	1	V10	P2	1	RC	40	0	0	0	0	0	0	26	3.81571	21.7571
16	6	2018	10:00:00	1	V10	P3	1	RC	40	1	0.025	0	0	0	0	26	3.81571	21.7571
15	6	2018	10:00:00	1	V11	P1	1	RC	40	0	0	0	0	0	0.38	20.1	5.14	19.6143
15	6	2018	10:00:00	1	V11	P2	1	RC	40	2	0.05	0	0	0	0.38	20.1	5.14	19.6143
15	6	2018	10:00:00	1	V11	P3	1	RC	40	1	0.025	0	0	0	0.38	20.1	5.14	19.6143
16	6	2018	16:00:00	1	V12	P1	1	RC	40	2	0.05	0	0	0	30.86	21.6	7.60714	20.2
16	6	2018	16:00:00	1	V12	P2	1	RC	40	0	0	0	0	0	30.86	21.6	7.60714	20.2
16	6	2018	16:00:00	1	V12	P3	1	RC	40	0	0	0	0	0	30.86	21.6	7.60714	20.2
11	6	2018	12:00:00	1	V13	P1	1	EV	40	1	0.025	0	0	0	0	17.4	0.641429	17.8
11	6	2018	12:00:00	1	V13	P2	1	RC	40	0	0	0	0	0	0	17.4	0.641429	17.8
11	6	2018	12:00:00	1	V13	P3	1	RC	40	2	0.05	0	0	0	0	17.4	0.641429	17.8
11	6	2018	09:30:00	1	V14	P1	1	RC	40	0	0	0	0	0	0	17.9	4.47571	18.9571
11	6	2018	09:30:00	1	V14	P2	1	RC	40	0	0	0	0	0	0	17.9	4.47571	18.9571
11	6	2018	09:30:00	1	V14	P3	1	RC	40	0	0	0	0	0	0	17.9	4.47571	18.9571
15	6	2018	12:00:00	1	V15	P1	1	RC	40	0	0	0	0	0	10.57	19.5	9.80714	19.5286
15	6	2018	12:00:00	1	V15	P2	1	RC	40	0	0	0	0	0	10.57	19.5	9.80714	19.5286
15	6	2018	12:00:00	1	V15	P3	1	RC	40	0	0	0	0	0	10.57	19.5	9.80714	19.5286
16	6	2018	13:00:00	1	V16	P1	1	RC	40	2	0.05	0	0	0	0.18	23.7	5.26143	20.2286
16	6	2018	13:00:00	1	V16	P2	1	RC	40	2	0.05	0	0	0	0.18	23.7	5.26143	20.2286
16	6	2018	13:00:00	1	V16	P3	1	RC	40	4	0.1	0	0	0	0.18	23.7	5.26143	20.2286
11	6	2018	11:00:00	1	V17	P1	1	RC	40	0	0	0	0	0	0.33	16.2	3.05286	17.7714
11	6	2018	11:00:00	1	V17	P2	1	RC	40	0	0	0	0	0	0.33	16.2	3.05286	17.7714
11	6	2018	11:00:00	1	V17	P3	1	RC	40	1	0.025	0	0	0	0.33	16.2	3.05286	17.7714
16	6	2018	12:30:00	1	V18	P1	1	RC	40	0	0	0	0	0	0	24.2	5.25	20.4
16	6	2018	12:30:00	1	V18	P2	1	RC	40	0	0	0	0	0	0	24.2	5.25	20.4
16	6	2018	12:30:00	1	V18	P3	1	RC	40	0	0	0	0	0	0	24.2	5.25	20.4
15	6	2018	09:30:00	1	V19	P1	1	RC	40	0	0	0	0	0	0	19.8	4.82571	19.0143
15	6	2018	09:30:00	1	V19	P2	1	RC	40	0	0	0	0	0	0	19.8	4.82571	19.0143
15	6	2018	09:30:00	1	V19	P3	1	RC	40	0	0	0	0	0	0	19.8	4.82571	19.0143
15	6	2018	11:00:00	1	V20	P1	1	RC	40	3	0.075	0	0	0	1.22	20.1	5.66286	19.5286
15	6	2018	11:00:00	1	V20	P2	1	RC	40	0	0	0	0	0	1.22	20.1	5.66286	19.5286
15	6	2018	11:00:00	1	V20	P3	1	RC	40	2	0.05	0	0	0	1.22	20.1	5.66286	19.5286
22	6	2018	14:00:00	2	V01	P1	2	LC	40	0	0	0	0	0	25.03	17	15.6514	22.7143
22	6	2018	14:00:00	2	V01	P2	2	LC	40	0	0	0	0	0	25.03	17	15.6514	22.7143
22	6	2018	14:00:00	2	V01	P3	2	LC	40	1	0.025	0	0	0	25.03	17	15.6514	22.7143
22	6	2018	13:00:00	2	V02	P1	2	LC	40	4	0.1	0	0	0	26.67	16.9	10.64	22.6286
22	6	2018	13:00:00	2	V02	P2	2	LC	40	6	0.15	0	0	0	26.67	16.9	10.64	22.6286
22	6	2018	13:00:00	2	V02	P3	2	LC	40	5	0.125	0	0	0	26.67	16.9	10.64	22.6286
20	6	2018	12:30:00	2	V03	P1	2	LC	40	3	0.075	0	0	0	17.14	17.7	7.41571	22.9857
20	6	2018	12:30:00	2	V03	P2	2	LC	40	2	0.05	0	0	0	17.14	17.7	7.41571	22.9857
20	6	2018	12:30:00	2	V03	P3	2	LC	40	0	0	0	0	0	17.14	17.7	7.41571	22.9857
22	6	2018	11:00:00	2	V04	P1	2	LC	40	0	0	0	0	0	0.18	18.2	10.7386	21.5143
22	6	2018	11:00:00	2	V04	P2	2	LC	40	2	0.05	0	0	0	0.18	18.2	10.7386	21.5143
22	6	2018	11:00:00	2	V04	P3	2	LC	40	0	0	0	0	0	0.18	18.2	10.7386	21.5143
20	6	2018	14:00:00	2	V05	P1	2	LC	40	0	0	0	0	0	10.8	17.3	5.16857	22.5143
20	6	2018	14:00:00	2	V05	P2	2	LC	40	0	0	0	0	0	10.8	17.3	5.16857	22.5143
20	6	2018	14:00:00	2	V05	P3	2	LC	40	0	0	0	0	0	10.8	17.3	5.16857	22.5143
20	6	2018	11:30:00	2	V06	P1	2	LC	40	2	0.05	0	0	0	14.9	17.8	6.38571	23.0571
20	6	2018	11:30:00	2	V06	P2	2	LC	40	5	0.125	0	0	0	14.9	17.8	6.38571	23.0571
20	6	2018	11:30:00	2	V06	P3	2	LC	40	9	0.225	0	0	0	14.9	17.8	6.38571	23.0571
19	6	2018	15:00:00	2	V07	P1	2	EV	40	4	0.1	0	0	0	36.75	23.7	14.59	23.3714
19	6	2018	15:00:00	2	V07	P2	2	LC	40	2	0.05	0	0	0	36.75	23.7	14.59	23.3714
19	6	2018	15:00:00	2	V07	P3	2	LC	40	0	0	0	0	0	36.75	23.7	14.59	23.3714
22	6	2018	09:30:00	2	V08	P1	2	LC	40	4	0.1	3	1	2	5.51	17	11.7129	22.2143
22	6	2018	09:30:00	2	V08	P2	2	LC	40	0	0	0	0	0	5.51	17	11.7129	22.2143
22	6	2018	09:30:00	2	V08	P3	2	LC	40	0	0	0	0	0	5.51	17	11.7129	22.2143
22	6	2018	15:30:00	2	V09	P1	2	LC	40	0	0	0	0	0	22.95	16.9	16.2357	22.4
22	6	2018	15:30:00	2	V09	P2	2	LC	40	0	0	0	0	0	22.95	16.9	16.2357	22.4
22	6	2018	15:30:00	2	V09	P3	2	LC	40	0	0	0	0	4	22.95	16.9	16.2357	22.4
20	6	2018	09:30:00	2	V10	P1	2	LC	40	2	0.05	0	0	0	6.37	18.4	4.41429	23.5714
20	6	2018	09:30:00	2	V10	P2	2	LC	40	3	0.075	0	0	0	6.37	18.4	4.41429	23.5714
20	6	2018	09:30:00	2	V10	P3	2	LC	40	2	0.05	1	0	1	6.37	18.4	4.41429	23.5714
21	6	2018	10:30:00	2	V11	P1	2	LC	40	0	0	0	0	0	0.9	19.2	14.8743	22.8
21	6	2018	10:30:00	2	V11	P2	2	LC	40	1	0.025	0	0	0	0.9	19.2	14.8743	22.8
21	6	2018	10:30:00	2	V11	P3	2	LC	40	0	0	0	0	0	0.9	19.2	14.8743	22.8
19	6	2018	10:00:00	2	V12	P1	2	LC	40	2	0.05	0	0	0	36.36	22.7	14.7957	22.8429
19	6	2018	10:00:00	2	V12	P2	2	LC	40	2	0.05	0	0	0	36.36	22.7	14.7957	22.8429
19	6	2018	10:00:00	2	V12	P3	2	LC	40	0	0	0	0	0	36.36	22.7	14.7957	22.8429
19	6	2018	12:00:00	2	V13	P1	2	EV	40	3	0.075	0	0	0	8.98	21.5	12.2314	22.3429
19	6	2018	12:00:00	2	V13	P2	2	LC	40	2	0.05	0	0	0	8.98	21.5	12.2314	22.3429
19	6	2018	12:00:00	2	V13	P3	2	LC	40	5	0.125	0	0	0	8.98	21.5	12.2314	22.3429
19	6	2018	09:30:00	2	V14	P1	2	EV	31	0	0	0	0	0	27.28	23	15.1614	23.2714
19	6	2018	09:30:00	2	V14	P2	2	LC	40	1	0.025	0	0	0	27.28	23	15.1614	23.2714
19	6	2018	09:30:00	2	V14	P3	2	LC	40	0	0	0	0	0	27.28	23	15.1614	23.2714
21	6	2018	13:00:00	2	V15	P1	2	LC	40	0	0	0	0	0	1.16	19.2	12.0829	22.5
21	6	2018	13:00:00	2	V15	P2	2	LC	40	0	0	0	0	0	1.16	19.2	12.0829	22.5
21	6	2018	13:00:00	2	V15	P3	2	LC	40	0	0	0	0	0	1.16	19.2	12.0829	22.5
21	6	2018	14:00:00	2	V16	P1	2	LC	40	2	0.05	0	0	0	1.72	19.5	10.2286	23.1714
21	6	2018	14:00:00	2	V16	P2	2	LC	40	1	0.025	0	0	0	1.72	19.5	10.2286	23.1714
21	6	2018	14:00:00	2	V16	P3	2	LC	40	2	0.05	0	0	0	1.72	19.5	10.2286	23.1714
19	6	2018	10:30:00	2	V17	P1	2	LC	40	0	0	0	0	0	48.14	22.6	9.62429	22.4714
19	6	2018	10:30:00	2	V17	P2	2	LC	40	0	0	0	0	0	48.14	22.6	9.62429	22.4714
19	6	2018	10:30:00	2	V17	P3	2	LC	40	0	0	0	0	0	48.14	22.6	9.62429	22.4714
20	6	2018	13:00:00	2	V18	P1	2	LC	40	3	0.075	0	0	0	24.76	17.1	9.03571	22.5571
20	6	2018	13:00:00	2	V18	P2	2	LC	40	1	0.025	0	0	0	24.76	17.1	9.03571	22.5571
20	6	2018	13:00:00	2	V18	P3	2	LC	40	1	0.025	0	0	0	24.76	17.1	9.03571	22.5571
21	6	2018	09:30:00	2	V19	P1	2	LC	40	0	0	0	0	0	0.16	18.8	14.6014	22.3571
21	6	2018	09:30:00	2	V19	P2	2	LC	40	0	0	0	0	0	0.16	18.8	14.6014	22.3571
21	6	2018	09:30:00	2	V19	P3	2	LC	40	0	0	0	0	0	0.16	18.8	14.6014	22.3571
21	6	2018	11:30:00	2	V20	P1	2	LC	40	0	0	0	0	0	0.91	19.2	18.2471	22.7
21	6	2018	11:30:00	2	V20	P2	2	LC	40	1	0.025	0	0	0	0.91	19.2	18.2471	22.7
21	6	2018	11:30:00	2	V20	P3	2	LC	40	2	0.05	0	0	0	0.91	19.2	18.2471	22.7
29	6	2018	14:30:00	3	V01	P1	3	RC	40	1	0.025	0	0	0	0	24.1	3.64143	20.9857
29	6	2018	14:30:00	3	V01	P2	3	RC	40	0	0	0	0	0	0	24.1	3.64143	20.9857
29	6	2018	14:30:00	3	V01	P3	3	RC	40	0	0	0	0	0	0	24.1	3.64143	20.9857
29	6	2018	13:30:00	3	V02	P1	3	RC	40	21	0.525	0	0	0	0	23.9	4.64857	20.9
29	6	2018	13:30:00	3	V02	P2	3	RC	40	3	0.075	0	0	0	0	23.9	4.64857	20.9
29	6	2018	13:30:00	3	V02	P3	3	RC	40	2	0.05	0	0	0	0	23.9	4.64857	20.9
25	6	2018	12:00:00	3	V03	P1	3	RC	40	3	0.075	0	0	0	0	22.8	8.37571	19.9143
25	6	2018	12:00:00	3	V03	P2	3	RC	40	1	0.025	0	0	0	0	22.8	8.37571	19.9143
25	6	2018	12:00:00	3	V03	P3	3	RC	40	2	0.05	0	0	0	0	22.8	8.37571	19.9143
27	6	2018	12:00:00	3	V04	P1	3	RC	40	0	0	0	0	0	4.86	19.5	0.788571	19.8
27	6	2018	12:00:00	3	V04	P2	3	RC	40	0	0	0	0	0	4.86	19.5	0.788571	19.8
27	6	2018	12:00:00	3	V04	P3	3	RC	40	1	0.025	0	0	0	4.86	19.5	0.788571	19.8
25	6	2018	13:30:00	3	V05	P1	3	RC	40	0	0	0	0	0	0	22	7.20714	19.4286
25	6	2018	13:30:00	3	V05	P2	3	RC	40	0	0	0	0	0	0	22	7.20714	19.4286
25	6	2018	13:30:00	3	V05	P3	3	RC	40	0	0	0	0	0	0	22	7.20714	19.4286
25	6	2018	11:30:00	3	V06	P1	3	RC	40	5	0.125	0	0	0	0	22.8	7.77143	19.9571
25	6	2018	11:30:00	3	V06	P2	3	RC	40	6	0.15	0	0	0	0	22.8	7.77143	19.9571
25	6	2018	11:30:00	3	V06	P3	3	RC	40	3	0.075	0	0	0	0	22.8	7.77143	19.9571
29	6	2018	15:00:00	3	V07	P1	3	EV	40	4	0.1	12	3	9	0	24.7	6.39286	20.9286
29	6	2018	15:00:00	3	V07	P2	3	EV	40	3	0.075	3	1	2	0	24.7	6.39286	20.9286
29	6	2018	15:00:00	3	V07	P3	3	EV	40	1	0.025	4	0	4	0	24.7	6.39286	20.9286
27	6	2018	10:00:00	3	V08	P1	3	RC	40	1	0.025	0	0	0	13.07	19	5.47857	19.4714
27	6	2018	10:00:00	3	V08	P2	3	RC	40	0	0	0	0	0	13.07	19	5.47857	19.4714
27	6	2018	10:00:00	3	V08	P3	3	RC	40	0	0	0	0	0	13.07	19	5.47857	19.4714
29	6	2018	15:30:00	3	V09	P1	3	RC	40	1	0.025	1	0	1	0	24.6	6.41429	20.9
29	6	2018	15:30:00	3	V09	P2	3	RC	40	0	0	0	0	0	0	24.6	6.41429	20.9
29	6	2018	15:30:00	3	V09	P3	3	RC	40	2	0.05	0	0	0	0	24.6	6.41429	20.9
25	6	2018	10:00:00	3	V10	P1	3	RC	40	1	0.025	0	0	0	0	23.5	3.83286	20.5
25	6	2018	10:00:00	3	V10	P2	3	RC	40	1	0.025	0	0	0	0	23.5	3.83286	20.5
25	6	2018	10:00:00	3	V10	P3	3	RC	40	0	0	0	0	0	0	23.5	3.83286	20.5
28	6	2018	10:00:00	3	V11	P1	3	RC	40	4	0.1	15	5	10	0.03	21.3	3.81429	19.6143
28	6	2018	10:00:00	3	V11	P2	3	RC	40	12	0.3	1	0	1	0.03	21.3	3.81429	19.6143
28	6	2018	10:00:00	3	V11	P3	3	RC	40	2	0.05	0	0	0	0.03	21.3	3.81429	19.6143
27	6	2018	15:00:00	3	V12	P1	3	RC	40	7	0.175	0	0	0	7.71	19.2	1.83714	19.4
27	6	2018	15:00:00	3	V12	P2	3	RC	40	3	0.075	16	4	12	7.71	19.2	1.83714	19.4
27	6	2018	15:00:00	3	V12	P3	3	RC	40	1	0.025	37	8	29	7.71	19.2	1.83714	19.4
27	6	2018	13:00:00	3	V13	P1	3	EV	29	2	0.0689655	2	0	2	2.1	19.7	0.3	19.7857
27	6	2018	13:00:00	3	V13	P2	3	RC	40	7	0.175	2	0	2	2.1	19.7	0.3	19.7857
27	6	2018	13:00:00	3	V13	P3	3	RC	40	5	0.125	0	0	0	2.1	19.7	0.3	19.7857
27	6	2018	16:00:00	3	V14	P1	3	EV	30	5	0.166667	0	0	0	12.47	19.5	4.36714	19.6571
27	6	2018	16:00:00	3	V14	P2	3	RC	40	0	0	2	1	1	12.47	19.5	4.36714	19.6571
27	6	2018	16:00:00	3	V14	P3	3	RC	40	0	0	5	3	2	12.47	19.5	4.36714	19.6571
29	6	2018	11:30:00	3	V15	P1	3	RC	40	1	0.025	2	0	2	0	24.4	3.29143	21.0714
29	6	2018	11:30:00	3	V15	P2	3	RC	40	2	0.05	11	5	6	0	24.4	3.29143	21.0714
29	6	2018	11:30:00	3	V15	P3	3	RC	40	1	0.025	30	11	19	0	24.4	3.29143	21.0714
29	6	2018	12:30:00	3	V16	P1	3	RC	40	9	0.225	8	3	5	0	23.9	4.48857	21.0143
29	6	2018	12:30:00	3	V16	P2	3	RC	40	4	0.1	1	0	1	0	23.9	4.48857	21.0143
29	6	2018	12:30:00	3	V16	P3	3	RC	40	3	0.075	0	0	0	0	23.9	4.48857	21.0143
27	6	2018	14:00:00	3	V17	P1	3	RC	40	2	0.05	0	0	0	10.79	18.8	2.25571	19.0143
27	6	2018	14:00:00	3	V17	P2	3	RC	40	1	0.025	0	0	0	10.79	18.8	2.25571	19.0143
27	6	2018	14:00:00	3	V17	P3	3	RC	40	0	0	0	0	0	10.79	18.8	2.25571	19.0143
25	6	2018	12:30:00	3	V18	P1	3	RC	40	1	0.025	0	0	0	0	22	10.2329	19.4143
25	6	2018	12:30:00	3	V18	P2	3	RC	40	0	0	0	0	0	0	22	10.2329	19.4143
25	6	2018	12:30:00	3	V18	P3	3	RC	40	4	0.1	0	0	0	0	22	10.2329	19.4143
29	6	2018	09:30:00	3	V19	P1	3	RC	40	1	0.025	0	0	0	0	23.6	4.97	20.1143
29	6	2018	09:30:00	3	V19	P2	3	RC	40	0	0	0	0	0	0	23.6	4.97	20.1143
29	6	2018	09:30:00	3	V19	P3	3	RC	40	3	0.075	0	0	0	0	23.6	4.97	20.1143
29	6	2018	10:00:00	3	V20	P1	3	RC	40	10	0.25	3	2	1	0	24.4	4.53286	20.9714
29	6	2018	10:00:00	3	V20	P2	3	RC	40	5	0.125	3	1	2	0	24.4	4.53286	20.9714
29	6	2018	10:00:00	3	V20	P3	3	RC	40	4	0.1	0	0	0	0	24.4	4.53286	20.9714
5	7	2018	15:30:00	4	V01	P1	4	LC	40	0	0	2	1	1	0.63	26.3	1.15857	24.9714
5	7	2018	15:30:00	4	V01	P2	4	LC	40	1	0.025	17	7	10	0.63	26.3	1.15857	24.9714
5	7	2018	15:30:00	4	V01	P3	4	LC	40	2	0.05	7	3	4	0.63	26.3	1.15857	24.9714
5	7	2018	14:30:00	4	V02	P1	4	LC	40	4	0.1	2	1	1	3.12	25.9	0.955714	24.6429
5	7	2018	14:30:00	4	V02	P2	4	LC	40	10	0.25	0	0	0	3.12	25.9	0.955714	24.6429
5	7	2018	14:30:00	4	V02	P3	4	EV	40	7	0.175	1	1	0	3.12	25.9	0.955714	24.6429
2	7	2018	12:30:00	4	V03	P1	4	LC	40	2	0.05	0	0	0	0.52	21.2	4.49714	23.0571
2	7	2018	12:30:00	4	V03	P2	4	LC	40	1	0.025	0	0	0	0.52	21.2	4.49714	23.0571
2	7	2018	12:30:00	4	V03	P3	4	LC	40	3	0.075	0	0	0	0.52	21.2	4.49714	23.0571
4	7	2018	11:30:00	4	V04	P1	4	LC	40	2	0.05	3	0	3	0	24.8	1.90857	24.4143
4	7	2018	11:30:00	4	V04	P2	4	LC	40	1	0.025	0	0	0	0	24.8	1.90857	24.4143
4	7	2018	11:30:00	4	V04	P3	4	LC	40	0	0	0	0	0	0	24.8	1.90857	24.4143
2	7	2018	14:00:00	4	V05	P1	4	LC	40	0	0	0	0	0	0	20.3	5.61667	22.95
2	7	2018	14:00:00	4	V05	P2	4	LC	40	0	0	0	0	0	0	20.3	5.61667	22.95
2	7	2018	14:00:00	4	V05	P3	4	LC	40	0	0	0	0	0	0	20.3	5.61667	22.95
2	7	2018	11:30:00	4	V06	P1	4	LC	40	2	0.05	0	0	0	0.63	21.3	3.9	23.0429
2	7	2018	11:30:00	4	V06	P2	4	LC	40	5	0.125	0	0	0	0.63	21.3	3.9	23.0429
2	7	2018	11:30:00	4	V06	P3	4	LC	40	1	0.025	0	0	0	0.63	21.3	3.9	23.0429
5	7	2018	16:00:00	4	V07	P1	4	LC	40	16	0.4	65	28	37	0	26.5	2.97143	25.1857
5	7	2018	16:00:00	4	V07	P2	4	LC	40	11	0.275	29	8	21	0	26.5	2.97143	25.1857
5	7	2018	16:00:00	4	V07	P3	4	EV	40	12	0.3	8	3	5	0	26.5	2.97143	25.1857
4	7	2018	09:30:00	4	V08	P1	4	LC	40	3	0.075	1	1	0	0	24.5	2.08143	23.8857
4	7	2018	09:30:00	4	V08	P2	4	LC	40	2	0.05	0	0	0	0	24.5	2.08143	23.8857
4	7	2018	09:30:00	4	V08	P3	4	LC	40	2	0.05	0	0	0	0	24.5	2.08143	23.8857
5	7	2018	16:30:00	4	V09	P1	4	LC	40	4	0.1	91	32	59	0	26.4	2.81429	25.1
5	7	2018	16:30:00	4	V09	P2	4	LC	40	9	0.225	67	27	40	0	26.4	2.81429	25.1
5	7	2018	16:30:00	4	V09	P3	4	LC	40	4	0.1	15	6	9	0	26.4	2.81429	25.1
2	7	2018	10:00:00	4	V10	P1	4	LC	40	1	0.025	4	3	1	0.2	21.7	3.17429	23.7
2	7	2018	10:00:00	4	V10	P2	4	LC	40	3	0.075	11	4	7	0.2	21.7	3.17429	23.7
2	7	2018	10:00:00	4	V10	P3	4	LC	40	3	0.075	5	0	5	0.2	21.7	3.17429	23.7
5	7	2018	11:00:00	4	V11	P1	4	LC	40	8	0.2	35	18	17	18.87	26.8	5.11571	25.3286
5	7	2018	11:00:00	4	V11	P2	4	LC	40	11	0.275	10	6	4	18.87	26.8	5.11571	25.3286
5	7	2018	11:00:00	4	V11	P3	4	LC	40	2	0.05	5	2	3	18.87	26.8	5.11571	25.3286
4	7	2018	15:00:00	4	V12	P1	4	LC	40	7	0.175	5	3	2	0	24.8	1.10429	24.2571
4	7	2018	15:00:00	4	V12	P2	4	LC	40	3	0.075	4	1	3	0	24.8	1.10429	24.2571
4	7	2018	15:00:00	4	V12	P3	4	LC	40	1	0.025	5	0	5	0	24.8	1.10429	24.2571
4	7	2018	12:00:00	4	V13	P1	4	EV	40	10	0.25	33	17	16	0	25.1	0.264286	24.5857
4	7	2018	12:00:00	4	V13	P2	4	LC	40	9	0.225	86	45	41	0	25.1	0.264286	24.5857
4	7	2018	12:00:00	4	V13	P3	4	LC	40	6	0.15	83	40	43	0	25.1	0.264286	24.5857
4	7	2018	16:00:00	4	V14	P1	4	EV	40	6	0.15	25	3	22	0	25.3	1.36	24.5714
4	7	2018	16:00:00	4	V14	P2	4	LC	40	5	0.125	15	7	8	0	25.3	1.36	24.5714
4	7	2018	16:00:00	4	V14	P3	4	LC	40	4	0.1	5	0	5	0	25.3	1.36	24.5714
5	7	2018	12:30:00	4	V15	P1	4	LC	40	0	0	39	16	23	0.48	25.7	3.43571	24.7286
5	7	2018	12:30:00	4	V15	P2	4	LC	40	5	0.125	52	16	36	0.48	25.7	3.43571	24.7286
5	7	2018	12:30:00	4	V15	P3	4	LC	40	2	0.05	4	2	2	0.48	25.7	3.43571	24.7286
5	7	2018	13:30:00	4	V16	P1	4	LC	40	9	0.225	108	42	66	1.25	25.9	7.92571	24.8286
5	7	2018	13:30:00	4	V16	P2	4	LC	40	17	0.425	208	106	102	1.25	25.9	7.92571	24.8286
5	7	2018	13:30:00	4	V16	P3	4	LC	40	14	0.35	9	4	5	1.25	25.9	7.92571	24.8286
4	7	2018	13:30:00	4	V17	P1	4	LC	40	3	0.075	25	9	16	0	24.3	1.36857	23.9714
4	7	2018	13:30:00	4	V17	P2	4	LC	40	1	0.025	1	0	1	0	24.3	1.36857	23.9714
4	7	2018	13:30:00	4	V17	P3	4	LC	40	2	0.05	2	1	1	0	24.3	1.36857	23.9714
2	7	2018	13:00:00	4	V18	P1	4	LC	40	0	0	0	0	0	0.72	20.7	4.52571	22.6571
2	7	2018	13:00:00	4	V18	P2	4	LC	40	1	0.025	0	0	0	0.72	20.7	4.52571	22.6571
2	7	2018	13:00:00	4	V18	P3	4	LC	40	0	0	0	0	0	0.72	20.7	4.52571	22.6571
5	7	2018	10:00:00	4	V19	P1	4	LC	40	1	0.025	21	3	18	0.34	26.2	1.27571	24.8571
5	7	2018	10:00:00	4	V19	P2	4	LC	40	0	0	3	1	2	0.34	26.2	1.27571	24.8571
5	7	2018	10:00:00	4	V19	P3	4	LC	40	2	0.05	8	3	5	0.34	26.2	1.27571	24.8571
5	7	2018	12:00:00	4	V20	P1	4	LC	40	6	0.15	6	4	2	7.04	26.2	4.11714	25.0143
5	7	2018	12:00:00	4	V20	P2	4	LC	40	9	0.225	5	3	2	7.04	26.2	4.11714	25.0143
5	7	2018	12:00:00	4	V20	P3	4	LC	40	4	0.1	4	3	1	7.04	26.2	4.11714	25.0143
13	7	2018	15:00:00	5	V01	P1	5	RC	40	1	0.025	0	0	0	0	25.5	0	22.3429
13	7	2018	15:00:00	5	V01	P2	5	RC	40	3	0.075	0	0	0	0	25.5	0	22.3429
13	7	2018	15:00:00	5	V01	P3	5	RC	40	1	0.025	0	0	0	0	25.5	0	22.3429
13	7	2018	14:00:00	5	V02	P1	5	RC	40	6	0.15	2	1	1	0	25.4	0	22.0714
13	7	2018	14:00:00	5	V02	P2	5	RC	40	3	0.075	0	0	0	0	25.4	0	22.0714
13	7	2018	14:00:00	5	V02	P3	5	RC	40	2	0.05	0	0	0	0	25.4	0	22.0714
9	7	2018	12:30:00	5	V03	P1	5	RC	40	3	0.075	0	0	0	0	22.6	2.16429	22.4857
9	7	2018	12:30:00	5	V03	P2	5	RC	40	4	0.1	0	0	0	0	22.6	2.16429	22.4857
9	7	2018	12:30:00	5	V03	P3	5	RC	40	1	0.025	0	0	0	0	22.6	2.16429	22.4857
11	7	2018	11:30:00	5	V04	P1	5	RC	40	1	0.025	3	0	3	0	22.4	0.0671429	22.2286
11	7	2018	11:30:00	5	V04	P2	5	RC	40	2	0.05	3	1	2	0	22.4	0.0671429	22.2286
11	7	2018	11:30:00	5	V04	P3	5	RC	40	2	0.05	1	0	1	0	22.4	0.0671429	22.2286
9	7	2018	14:00:00	5	V05	P1	5	RC	40	0	0	0	0	0	0	21.8	0.917143	21.5714
9	7	2018	14:00:00	5	V05	P2	5	RC	40	1	0.025	0	0	0	0	21.8	0.917143	21.5714
9	7	2018	14:00:00	5	V05	P3	5	RC	40	0	0	0	0	0	0	21.8	0.917143	21.5714
9	7	2018	12:00:00	5	V06	P1	5	RC	40	7	0.175	0	0	0	0	22.6	1.99143	22.5
9	7	2018	12:00:00	5	V06	P2	5	RC	40	4	0.1	0	0	0	0	22.6	1.99143	22.5
9	7	2018	12:00:00	5	V06	P3	5	RC	40	3	0.075	0	0	0	0	22.6	1.99143	22.5
13	7	2018	15:00:00	5	V07	P1	5	EV	40	16	0.4	29	10	19	0	25.6	0	22.4714
13	7	2018	15:00:00	5	V07	P2	5	RC	40	16	0.4	7	3	4	0	25.6	0	22.4714
13	7	2018	15:00:00	5	V07	P3	5	RC	40	21	0.525	3	2	1	0	25.6	0	22.4714
11	7	2018	09:30:00	5	V08	P1	5	RC	40	0	0	0	0	0	0	22.1	0.191429	21.9714
11	7	2018	09:30:00	5	V08	P2	5	RC	40	1	0.025	0	0	0	0	22.1	0.191429	21.9714
11	7	2018	09:30:00	5	V08	P3	5	RC	40	0	0	1	0	1	0	22.1	0.191429	21.9714
13	7	2018	16:00:00	5	V09	P1	5	RC	40	8	0.2	4	0	4	0	25.4	0	22.3429
13	7	2018	16:00:00	5	V09	P2	5	RC	40	7	0.175	1	1	0	0	25.4	0	22.3429
13	7	2018	16:00:00	5	V09	P3	5	RC	40	5	0.125	2	0	2	0	25.4	0	22.3429
9	7	2018	10:30:00	5	V10	P1	5	RC	40	17	0.425	45	20	25	0	24	2.59857	23.4857
9	7	2018	10:30:00	5	V10	P2	5	RC	40	15	0.375	58	27	31	0	24	2.59857	23.4857
9	7	2018	10:30:00	5	V10	P3	5	RC	40	5	0.125	14	5	9	0	24	2.59857	23.4857
11	7	2018	10:00:00	5	V11	P1	5	RC	40	4	0.1	13	7	6	0	22.9	2.69571	22.7571
11	7	2018	10:00:00	5	V11	P2	5	RC	40	1	0.025	3	1	2	0	22.9	2.69571	22.7571
11	7	2018	10:00:00	5	V11	P3	5	RC	40	2	0.05	2	2	0	0	22.9	2.69571	22.7571
11	7	2018	14:00:00	5	V12	P1	5	RC	40	5	0.125	2	2	0	0	22.5	0.0671429	22.1857
11	7	2018	14:00:00	5	V12	P2	5	RC	40	4	0.1	2	0	2	0	22.5	0.0671429	22.1857
11	7	2018	14:00:00	5	V12	P3	5	RC	40	3	0.075	0	0	0	0	22.5	0.0671429	22.1857
11	7	2018	12:00:00	5	V13	P1	5	RC	40	8	0.2	13	8	5	0	22.1	0.0685714	22.0571
11	7	2018	12:00:00	5	V13	P2	5	RC	40	11	0.275	42	26	16	0	22.1	0.0685714	22.0571
11	7	2018	12:00:00	5	V13	P3	5	RC	40	15	0.375	49	28	21	0	22.1	0.0685714	22.0571
11	7	2018	15:30:00	5	V14	P1	5	RC	40	19	0.475	51	17	34	0	22.6	0	22.5714
11	7	2018	15:30:00	5	V14	P2	5	RC	40	5	0.125	29	9	20	0	22.6	0	22.5714
11	7	2018	15:30:00	5	V14	P3	5	RC	40	10	0.25	15	3	12	0	22.6	0	22.5714
13	7	2018	12:00:00	5	V15	P1	5	RC	40	1	0.025	1	0	1	0	24.9	0	22.5571
13	7	2018	12:00:00	5	V15	P2	5	RC	40	0	0	0	0	0	0	24.9	0	22.5571
13	7	2018	12:00:00	5	V15	P3	5	RC	40	3	0.075	10	3	7	0	24.9	0	22.5571
13	7	2018	13:00:00	5	V16	P1	5	RC	40	29	0.725	36	17	19	0	24.2	0	22.1714
13	7	2018	13:00:00	5	V16	P2	5	RC	40	31	0.775	40	19	21	0	24.2	0	22.1714
13	7	2018	13:00:00	5	V16	P3	5	RC	40	13	0.325	20	12	8	0	24.2	0	22.1714
11	7	2018	14:00:00	5	V17	P1	5	RC	40	3	0.075	18	8	10	0	22.4	0.465714	22
11	7	2018	14:00:00	5	V17	P2	5	RC	40	1	0.025	0	0	0	0	22.4	0.465714	22
11	7	2018	14:00:00	5	V17	P3	5	RC	40	2	0.05	0	0	0	0	22.4	0.465714	22
9	7	2018	13:00:00	5	V18	P1	5	RC	40	0	0	0	0	0	0	22.1	2.72857	22
9	7	2018	13:00:00	5	V18	P2	5	RC	40	1	0.025	0	0	0	0	22.1	2.72857	22
9	7	2018	13:00:00	5	V18	P3	5	RC	40	0	0	0	0	0	0	22.1	2.72857	22
13	7	2018	09:30:00	5	V19	P1	5	RC	40	3	0.075	0	0	0	0	23.5	0	21.3286
13	7	2018	09:30:00	5	V19	P2	5	RC	40	4	0.1	7	3	4	0	23.5	0	21.3286
13	7	2018	09:30:00	5	V19	P3	5	RC	40	2	0.05	9	3	6	0	23.5	0	21.3286
13	7	2018	11:00:00	5	V20	P1	5	RC	40	10	0.25	2	1	1	0	25.1	0	22.5857
13	7	2018	11:00:00	5	V20	P2	5	RC	40	9	0.225	0	0	0	0	25.1	0	22.5857
13	7	2018	11:00:00	5	V20	P3	5	RC	40	6	0.15	5	3	2	0	25.1	0	22.5857
20	7	2018	16:00:00	6	V01	P1	6	LC	40	1	0.025	4	2	2	17.08	21.1	4.77286	22.9857
20	7	2018	16:00:00	6	V01	P2	6	LC	40	4	0.1	2	1	1	17.08	21.1	4.77286	22.9857
20	7	2018	16:00:00	6	V01	P3	6	LC	40	1	0.025	0	0	0	17.08	21.1	4.77286	22.9857
20	7	2018	15:30:00	6	V02	P1	6	LC	40	3	0.075	0	0	0	42.46	20.6	7.85429	22.7571
20	7	2018	15:30:00	6	V02	P2	6	LC	40	1	0.025	1	1	0	42.46	20.6	7.85429	22.7571
20	7	2018	15:30:00	6	V02	P3	6	LC	40	2	0.05	0	0	0	42.46	20.6	7.85429	22.7571
17	7	2018	12:00:00	6	V03	P1	6	LC	40	3	0.075	6	2	4	0	21.6	3.90571	24.0143
17	7	2018	12:00:00	6	V03	P2	6	LC	40	2	0.05	1	0	1	0	21.6	3.90571	24.0143
17	7	2018	12:00:00	6	V03	P3	6	LC	40	4	0.1	3	1	2	0	21.6	3.90571	24.0143
18	7	2018	11:00:00	6	V04	P1	6	LC	40	3	0.075	2	1	1	0	20.2	3.04143	23.7286
18	7	2018	11:00:00	6	V04	P2	6	LC	40	2	0.05	1	1	0	0	20.2	3.04143	23.7286
18	7	2018	11:00:00	6	V04	P3	6	LC	40	1	0.025	3	1	2	0	20.2	3.04143	23.7286
17	7	2018	13:30:00	6	V05	P1	6	LC	40	0	0	0	0	0	0	20.9	2.24286	23.5857
17	7	2018	13:30:00	6	V05	P2	6	LC	40	0	0	0	0	0	0	20.9	2.24286	23.5857
17	7	2018	13:30:00	6	V05	P3	6	LC	40	0	0	0	0	0	0	20.9	2.24286	23.5857
17	7	2018	11:30:00	6	V06	P1	6	LC	40	9	0.225	0	0	0	0	21.7	3.31143	24.0571
17	7	2018	11:30:00	6	V06	P2	6	LC	40	4	0.1	0	0	0	0	21.7	3.31143	24.0571
17	7	2018	11:30:00	6	V06	P3	6	LC	40	2	0.05	0	0	0	0	21.7	3.31143	24.0571
20	7	2018	12:00:00	6	V07	P1	6	LC	40	14	0.35	32	16	16	24.81	21.4	9.91714	23.0429
20	7	2018	12:00:00	6	V07	P2	6	LC	40	16	0.4	20	8	12	24.81	21.4	9.91714	23.0429
20	7	2018	12:00:00	6	V07	P3	6	LC	40	9	0.225	3	2	1	24.81	21.4	9.91714	23.0429
18	7	2018	09:30:00	6	V08	P1	6	LC	40	3	0.075	0	0	0	0	19.9	6.89857	23.7286
18	7	2018	09:30:00	6	V08	P2	6	LC	40	4	0.1	1	1	0	0	19.9	6.89857	23.7286
18	7	2018	09:30:00	6	V08	P3	6	LC	40	4	0.1	1	1	0	0	19.9	6.89857	23.7286
20	7	2018	12:30:00	6	V09	P1	6	LC	40	12	0.3	15	6	9	27.93	21.1	13.14	22.9714
20	7	2018	12:30:00	6	V09	P2	6	LC	40	11	0.275	19	8	11	27.93	21.1	13.14	22.9714
20	7	2018	12:30:00	6	V09	P3	6	LC	40	12	0.3	9	5	4	27.93	21.1	13.14	22.9714
17	7	2018	10:00:00	6	V10	P1	6	LC	40	5	0.125	4	2	2	0	22.7	6.21714	24.6143
17	7	2018	10:00:00	6	V10	P2	6	LC	40	7	0.175	4	3	1	0	22.7	6.21714	24.6143
17	7	2018	10:00:00	6	V10	P3	6	LC	40	4	0.1	5	3	2	0	22.7	6.21714	24.6143
20	7	2018	11:30:00	6	V11	P1	6	LC	40	4	0.1	3	2	1	22.74	22.5	4.57571	23.4143
20	7	2018	11:30:00	6	V11	P2	6	LC	40	3	0.075	0	0	0	22.74	22.5	4.57571	23.4143
20	7	2018	11:30:00	6	V11	P3	6	LC	40	2	0.05	0	0	0	22.74	22.5	4.57571	23.4143
18	7	2018	15:00:00	6	V12	P1	6	LC	40	8	0.2	47	17	30	0	20	6.69714	23.6571
18	7	2018	15:00:00	6	V12	P2	6	LC	40	5	0.125	24	7	17	0	20	6.69714	23.6571
18	7	2018	15:00:00	6	V12	P3	6	LC	40	4	0.1	3	1	2	0	20	6.69714	23.6571
18	7	2018	12:00:00	6	V13	P1	6	LC	40	20	0.5	36	12	24	0	19.7	2.46571	23.4
18	7	2018	12:00:00	6	V13	P2	6	LC	40	14	0.35	23	13	10	0	19.7	2.46571	23.4
18	7	2018	12:00:00	6	V13	P3	6	LC	40	23	0.575	51	30	21	0	19.7	2.46571	23.4
18	7	2018	15:30:00	6	V14	P1	6	LC	40	13	0.325	33	10	23	0	20.4	3.98	24.2
18	7	2018	15:30:00	6	V14	P2	6	LC	40	10	0.25	8	2	6	0	20.4	3.98	24.2
18	7	2018	15:30:00	6	V14	P3	6	LC	40	6	0.15	3	0	3	0	20.4	3.98	24.2
20	7	2018	15:00:00	6	V15	P1	6	LC	40	2	0.05	2	1	1	25.27	20.9	6.92143	23.1
20	7	2018	15:00:00	6	V15	P2	6	LC	40	1	0.025	1	0	1	25.27	20.9	6.92143	23.1
20	7	2018	15:00:00	6	V15	P3	6	LC	40	5	0.125	28	9	19	25.27	20.9	6.92143	23.1
20	7	2018	14:00:00	6	V16	P1	6	LC	40	34	0.85	46	22	24	28.72	20.6	7.36857	23
20	7	2018	14:00:00	6	V16	P2	6	LC	40	28	0.7	2	0	2	28.72	20.6	7.36857	23
20	7	2018	14:00:00	6	V16	P3	6	LC	40	14	0.35	0	0	0	28.72	20.6	7.36857	23
18	7	2018	14:00:00	6	V17	P1	6	LC	40	2	0.05	30	14	16	0	19.9	2.02571	23.4286
18	7	2018	14:00:00	6	V17	P2	6	LC	40	1	0.025	3	1	2	0	19.9	2.02571	23.4286
18	7	2018	14:00:00	6	V17	P3	6	LC	40	1	0.025	3	1	2	0	19.9	2.02571	23.4286
17	7	2018	13:00:00	6	V18	P1	6	LC	40	2	0.05	0	0	0	0	21.2	3.19286	23.6571
17	7	2018	13:00:00	6	V18	P2	6	LC	40	1	0.025	0	0	0	0	21.2	3.19286	23.6571
17	7	2018	13:00:00	6	V18	P3	6	LC	40	0	0	0	0	0	0	21.2	3.19286	23.6571
20	7	2018	09:30:00	6	V19	P1	6	LC	40	5	0.125	1	0	1	18.35	21.8	3.95857	22.6286
20	7	2018	09:30:00	6	V19	P2	6	LC	40	1	0.025	1	0	1	18.35	21.8	3.95857	22.6286
20	7	2018	09:30:00	6	V19	P3	6	LC	40	3	0.075	0	0	0	18.35	21.8	3.95857	22.6286
20	7	2018	12:30:00	6	V20	P1	6	LC	40	5	0.125	0	0	0	27.7	21.7	5.38	23.3143
20	7	2018	12:30:00	6	V20	P2	6	LC	40	4	0.1	0	0	0	27.7	21.7	5.38	23.3143
20	7	2018	12:30:00	6	V20	P3	6	LC	40	6	0.15	0	0	0	27.7	21.7	5.38	23.3143
27	7	2018	14:30:00	7	V01	P1	1	RC	40	3	0.075	5	3	2	0	18.5	1.52143	21.2857
27	7	2018	14:30:00	7	V01	P2	1	RC	40	13	0.325	17	6	11	0	18.5	1.52143	21.2857
27	7	2018	14:30:00	7	V01	P3	1	RC	40	4	0.1	3	1	2	0	18.5	1.52143	21.2857
27	7	2018	14:00:00	7	V02	P1	1	RC	40	6	0.15	2	1	1	0	18.3	0.521429	21.3286
27	7	2018	14:00:00	7	V02	P2	1	RC	40	5	0.125	3	1	2	0	18.3	0.521429	21.3286
27	7	2018	14:00:00	7	V02	P3	1	RC	40	5	0.125	6	2	4	0	18.3	0.521429	21.3286
23	7	2018	12:30:00	7	V03	P1	1	RC	40	3	0.075	0	0	0	0.52	20.8	2.54286	20.9429
23	7	2018	12:30:00	7	V03	P2	1	RC	40	2	0.05	0	0	0	0.52	20.8	2.54286	20.9429
23	7	2018	12:30:00	7	V03	P3	1	RC	40	2	0.05	0	0	0	0.52	20.8	2.54286	20.9429
25	7	2018	11:30:00	7	V04	P1	1	RC	40	3	0.075	0	0	0	0	21.3	9.97857	21.1
25	7	2018	11:30:00	7	V04	P2	1	RC	40	1	0.025	0	0	0	0	21.3	9.97857	21.1
25	7	2018	11:30:00	7	V04	P3	1	RC	40	1	0.025	0	0	0	0	21.3	9.97857	21.1
23	7	2018	13:30:00	7	V05	P1	1	RC	40	0	0	0	0	0	1.65	20.6	2.69857	20.4571
23	7	2018	13:30:00	7	V05	P2	1	RC	40	0	0	0	0	0	1.65	20.6	2.69857	20.4571
23	7	2018	13:30:00	7	V05	P3	1	RC	40	0	0	0	0	0	1.65	20.6	2.69857	20.4571
23	7	2018	11:30:00	7	V06	P1	1	RC	40	3	0.075	0	0	0	0.63	20.9	2.39286	20.9571
23	7	2018	11:30:00	7	V06	P2	1	RC	40	2	0.05	0	0	0	0.63	20.9	2.39286	20.9571
23	7	2018	11:30:00	7	V06	P3	1	RC	40	0	0	0	0	0	0.63	20.9	2.39286	20.9571
27	7	2018	15:30:00	7	V07	P1	1	RC	40	14	0.35	73	30	43	0	18.4	1.57	21.2143
27	7	2018	15:30:00	7	V07	P2	1	RC	40	12	0.3	20	7	13	0	18.4	1.57	21.2143
27	7	2018	15:30:00	7	V07	P3	1	RC	40	3	0.075	3	1	2	0	18.4	1.57	21.2143
25	7	2018	09:30:00	7	V08	P1	1	RC	40	3	0.075	8	5	3	0	20.6	3.60286	21.1
25	7	2018	09:30:00	7	V08	P2	1	RC	40	1	0.025	3	1	2	0	20.6	3.60286	21.1
25	7	2018	09:30:00	7	V08	P3	1	RC	40	0	0	5	4	1	0	20.6	3.60286	21.1
27	7	2018	16:00:00	7	V09	P1	1	RC	40	8	0.2	16	5	11	0	18.4	1.42	21.1714
27	7	2018	16:00:00	7	V09	P2	1	RC	40	10	0.25	4	1	3	0	18.4	1.42	21.1714
27	7	2018	16:00:00	7	V09	P3	1	RC	40	5	0.125	35	15	20	0	18.4	1.42	21.1714
23	7	2018	10:30:00	7	V10	P1	1	RC	40	6	0.15	8	4	4	0	21.6	1.41286	21.6429
23	7	2018	10:30:00	7	V10	P2	1	RC	40	4	0.1	2	2	0	0	21.6	1.41286	21.6429
23	7	2018	10:30:00	7	V10	P3	1	RC	40	4	0.1	13	7	6	0	21.6	1.41286	21.6429
27	7	2018	10:30:00	7	V11	P1	1	RC	40	4	0.1	5	3	2	0	19.1	4.27286	21.1714
27	7	2018	10:30:00	7	V11	P2	1	RC	40	3	0.075	0	0	0	0	19.1	4.27286	21.1714
27	7	2018	10:30:00	7	V11	P3	1	RC	40	2	0.05	0	0	0	0	19.1	4.27286	21.1714
25	7	2018	15:00:00	7	V12	P1	1	RC	40	4	0.1	3	0	3	0	21.2	6.94	20.9571
25	7	2018	15:00:00	7	V12	P2	1	RC	40	3	0.075	0	0	0	0	21.2	6.94	20.9571
25	7	2018	15:00:00	7	V12	P3	1	RC	40	3	0.075	0	0	0	0	21.2	6.94	20.9571
25	7	2018	12:00:00	7	V13	P1	1	EV	40	16	0.4	13	6	7	0	21.2	5.78286	20.9
25	7	2018	12:00:00	7	V13	P2	1	RC	40	13	0.325	29	14	15	0	21.2	5.78286	20.9
25	7	2018	12:00:00	7	V13	P3	1	RC	40	19	0.475	36	16	20	0	21.2	5.78286	20.9
25	7	2018	15:30:00	7	V14	P1	1	RC	40	27	0.675	63	25	38	0	21.4	4.30143	21.3714
25	7	2018	15:30:00	7	V14	P2	1	RC	40	7	0.175	19	7	12	0	21.4	4.30143	21.3714
25	7	2018	15:30:00	7	V14	P3	1	RC	40	6	0.15	15	8	7	0	21.4	4.30143	21.3714
27	7	2018	12:00:00	7	V15	P1	1	RC	40	1	0.025	2	2	0	0	18.9	1.47429	21.4143
27	7	2018	12:00:00	7	V15	P2	1	RC	40	1	0.025	1	1	0	0	18.9	1.47429	21.4143
27	7	2018	12:00:00	7	V15	P3	1	RC	40	4	0.1	0	0	0	0	18.9	1.47429	21.4143
27	7	2018	13:00:00	7	V16	P1	1	RC	40	34	0.85	63	28	35	0	19.3	2.13286	21.5143
27	7	2018	13:00:00	7	V16	P2	1	RC	40	29	0.725	43	21	22	0	19.3	2.13286	21.5143
27	7	2018	13:00:00	7	V16	P3	1	RC	40	26	0.65	50	23	27	0	19.3	2.13286	21.5143
25	7	2018	14:00:00	7	V17	P1	1	RC	40	2	0.05	4	2	2	0	21.5	6.48857	20.7857
25	7	2018	14:00:00	7	V17	P2	1	RC	40	2	0.05	0	0	0	0	21.5	6.48857	20.7857
25	7	2018	14:00:00	7	V17	P3	1	RC	40	0	0	0	0	0	0	21.5	6.48857	20.7857
23	7	2018	13:00:00	7	V18	P1	1	RC	40	1	0.025	0	0	0	1.29	20.2	4.08	20.5286
23	7	2018	13:00:00	7	V18	P2	1	RC	40	0	0	0	0	0	1.29	20.2	4.08	20.5286
23	7	2018	13:00:00	7	V18	P3	1	RC	40	1	0.025	0	0	0	1.29	20.2	4.08	20.5286
27	7	2018	09:30:00	7	V19	P1	1	RC	40	3	0.075	47	13	34	0	18.3	2.4	20.7
27	7	2018	09:30:00	7	V19	P2	1	RC	40	1	0.025	16	5	11	0	18.3	2.4	20.7
27	7	2018	09:30:00	7	V19	P3	1	RC	40	5	0.125	20	7	13	0	18.3	2.4	20.7
27	7	2018	11:00:00	7	V20	P1	1	RC	40	10	0.25	0	0	0	0	19.1	3.51286	21.3429
27	7	2018	11:00:00	7	V20	P2	1	RC	40	5	0.125	0	0	0	0	19.1	3.51286	21.3429
27	7	2018	11:00:00	7	V20	P3	1	RC	40	5	0.125	2	1	1	0	19.1	3.51286	21.3429
3	8	2018	13:30:00	8	V01	P1	2	LC	40	7	0.175	5	1	4	0.03	18.6	3.00714	19.6
3	8	2018	13:30:00	8	V01	P2	2	LC	40	19	0.475	4	0	4	0.03	18.6	3.00714	19.6
3	8	2018	13:30:00	8	V01	P3	2	LC	40	5	0.125	0	0	0	0.03	18.6	3.00714	19.6
3	8	2018	13:00:00	8	V02	P1	2	LC	40	7	0.175	6	2	4	0	18.7	3.05857	19.4429
3	8	2018	13:00:00	8	V02	P2	2	LC	40	3	0.075	7	3	4	0	18.7	3.05857	19.4429
3	8	2018	13:00:00	8	V02	P3	2	LC	40	6	0.15	2	1	1	0	18.7	3.05857	19.4429
31	7	2018	12:30:00	8	V03	P1	2	LC	40	5	0.125	3	1	2	0	20.6	0	19.4571
31	7	2018	12:30:00	8	V03	P2	2	LC	40	2	0.05	0	0	0	0	20.6	0	19.4571
31	7	2018	12:30:00	8	V03	P3	2	LC	40	1	0.025	1	1	0	0	20.6	0	19.4571
1	8	2018	11:00:00	8	V04	P1	2	LC	40	4	0.1	4	2	2	0	20.8	5.89571	19.3857
1	8	2018	11:00:00	8	V04	P2	2	LC	40	3	0.075	0	0	0	0	20.8	5.89571	19.3857
1	8	2018	11:00:00	8	V04	P3	2	LC	40	3	0.075	0	0	0	0	20.8	5.89571	19.3857
31	7	2018	14:30:00	8	V05	P1	2	LC	40	0	0	0	0	0	2.73	19.7	0.482857	18.7
31	7	2018	14:30:00	8	V05	P2	2	LC	40	0	0	0	0	0	2.73	19.7	0.482857	18.7
31	7	2018	14:30:00	8	V05	P3	2	LC	40	0	0	0	0	0	2.73	19.7	0.482857	18.7
31	7	2018	12:00:00	8	V06	P1	2	LC	40	3	0.075	0	0	0	0	20.6	0	19.4714
31	7	2018	12:00:00	8	V06	P2	2	LC	40	6	0.15	0	0	0	0	20.6	0	19.4714
31	7	2018	12:00:00	8	V06	P3	2	LC	40	2	0.05	0	0	0	0	20.6	0	19.4714
3	8	2018	14:00:00	8	V07	P1	2	LC	40	17	0.425	20	13	7	0	19.1	2.26857	19.7429
3	8	2018	14:00:00	8	V07	P2	2	LC	40	21	0.525	18	8	10	0	19.1	2.26857	19.7429
3	8	2018	14:00:00	8	V07	P3	2	LC	40	6	0.15	4	3	1	0	19.1	2.26857	19.7429
1	8	2018	09:30:00	8	V08	P1	2	LC	40	7	0.175	3	2	1	0	20.6	1.27571	19.2
1	8	2018	09:30:00	8	V08	P2	2	LC	40	3	0.075	1	1	0	0	20.6	1.27571	19.2
1	8	2018	09:30:00	8	V08	P3	2	LC	40	5	0.125	0	0	0	0	20.6	1.27571	19.2
3	8	2018	15:00:00	8	V09	P1	2	LC	40	11	0.275	5	1	4	0	19.4	3.05857	19.7571
3	8	2018	15:00:00	8	V09	P2	2	LC	40	14	0.35	3	2	1	0	19.4	3.05857	19.7571
3	8	2018	15:00:00	8	V09	P3	2	LC	40	10	0.25	2	2	0	0	19.4	3.05857	19.7571
31	7	2018	10:00:00	8	V10	P1	2	LC	40	4	0.1	0	0	0	1.55	21.3	0.315714	20.2857
31	7	2018	10:00:00	8	V10	P2	2	LC	40	3	0.075	0	0	0	1.55	21.3	0.315714	20.2857
31	7	2018	10:00:00	8	V10	P3	2	LC	40	4	0.1	0	0	0	1.55	21.3	0.315714	20.2857
2	8	2018	12:30:00	8	V11	P1	2	LC	40	8	0.2	50	21	29	6.94	22.4	1.48571	20.0143
2	8	2018	12:30:00	8	V11	P2	2	LC	40	3	0.075	1	0	1	6.94	22.4	1.48571	20.0143
2	8	2018	12:30:00	8	V11	P3	2	LC	40	2	0.05	2	1	1	6.94	22.4	1.48571	20.0143
1	8	2018	15:00:00	8	V12	P1	2	LC	40	9	0.225	9	3	6	0	20.5	0.46	19.4714
1	8	2018	15:00:00	8	V12	P2	2	LC	40	5	0.125	2	1	1	0	20.5	0.46	19.4714
1	8	2018	15:00:00	8	V12	P3	2	LC	40	6	0.15	1	0	1	0	20.5	0.46	19.4714
1	8	2018	12:00:00	8	V13	P1	2	EV	40	24	0.6	13	5	8	0	21.3	2.91429	19.3857
1	8	2018	12:00:00	8	V13	P2	2	LC	40	16	0.4	23	14	9	0	21.3	2.91429	19.3857
1	8	2018	12:00:00	8	V13	P3	2	LC	40	12	0.3	54	18	36	0	21.3	2.91429	19.3857
2	8	2018	16:00:00	8	V14	P1	2	LC	40	22	0.55	1	1	0	4.12	22.2	2.13	19.8
2	8	2018	16:00:00	8	V14	P2	2	LC	40	9	0.225	1	1	0	4.12	22.2	2.13	19.8
2	8	2018	16:00:00	8	V14	P3	2	LC	40	12	0.3	3	2	1	4.12	22.2	2.13	19.8
3	8	2018	12:30:00	8	V15	P1	2	LC	40	1	0.025	1	1	0	0.02	20.9	1.93143	20.2857
3	8	2018	12:30:00	8	V15	P2	2	LC	40	3	0.075	3	3	0	0.02	20.9	1.93143	20.2857
3	8	2018	12:30:00	8	V15	P3	2	LC	40	4	0.1	1	0	1	0.02	20.9	1.93143	20.2857
2	8	2018	14:00:00	8	V16	P1	2	LC	40	34	0.85	104	44	60	8.54	22.1	1.33286	19.8286
2	8	2018	14:00:00	8	V16	P2	2	LC	40	30	0.75	21	11	10	8.54	22.1	1.33286	19.8286
2	8	2018	14:00:00	8	V16	P3	2	LC	40	33	0.825	46	22	24	8.54	22.1	1.33286	19.8286
1	8	2018	13:30:00	8	V17	P1	2	LC	40	6	0.15	3	1	2	0	20.3	1.52143	19.4
1	8	2018	13:30:00	8	V17	P2	2	LC	40	1	0.025	1	1	0	0	20.3	1.52143	19.4
1	8	2018	13:30:00	8	V17	P3	2	LC	40	0	0	0	0	0	0	20.3	1.52143	19.4
31	7	2018	13:30:00	8	V18	P1	2	LC	40	0	0	0	0	0	0	20.3	0.00142857	19
31	7	2018	13:30:00	8	V18	P2	2	LC	40	1	0.025	0	0	0	0	20.3	0.00142857	19
31	7	2018	13:30:00	8	V18	P3	2	LC	40	0	0	0	0	0	0	20.3	0.00142857	19
2	8	2018	12:00:00	8	V19	P1	2	LC	40	3	0.075	0	0	0	3.76	22.4	0.537143	19.6
2	8	2018	12:00:00	8	V19	P2	2	LC	40	2	0.05	0	0	0	3.76	22.4	0.537143	19.6
2	8	2018	12:00:00	8	V19	P3	2	LC	40	4	0.1	0	0	0	3.76	22.4	0.537143	19.6
3	8	2018	10:00:00	8	V20	P1	2	LC	40	13	0.325	8	4	4	0	20.9	3.31571	20.3
3	8	2018	10:00:00	8	V20	P2	2	LC	40	5	0.125	7	4	3	0	20.9	3.31571	20.3
3	8	2018	10:00:00	8	V20	P3	2	LC	40	4	0.1	10	7	3	0	20.9	3.31571	20.3
10	8	2018	15:30:00	9	V01	P1	3	LC	40	1	0.025	2	1	1	11.08	23.2	6.24	22.3857
10	8	2018	15:30:00	9	V01	P2	3	LC	40	2	0.05	1	1	0	11.08	23.2	6.24	22.3857
10	8	2018	15:30:00	9	V01	P3	3	LC	40	4	0.1	0	0	0	11.08	23.2	6.24	22.3857
10	8	2018	15:00:00	9	V02	P1	3	LC	40	5	0.125	0	0	0	14.33	23.5	8.04857	22.2714
10	8	2018	15:00:00	9	V02	P2	3	LC	40	9	0.225	5	1	4	14.33	23.5	8.04857	22.2714
10	8	2018	15:00:00	9	V02	P3	3	LC	40	3	0.075	0	0	0	14.33	23.5	8.04857	22.2714
6	8	2018	12:30:00	9	V03	P1	3	LC	40	1	0.025	0	0	0	7.65	23.1	4.51857	20.7714
6	8	2018	12:30:00	9	V03	P2	3	LC	40	4	0.1	5	1	4	7.65	23.1	4.51857	20.7714
6	8	2018	12:30:00	9	V03	P3	3	LC	40	2	0.05	0	0	0	7.65	23.1	4.51857	20.7714
8	8	2018	11:00:00	9	V04	P1	3	LC	40	5	0.125	7	4	3	0.02	19.7	2.68857	21.4571
8	8	2018	11:00:00	9	V04	P2	3	LC	40	4	0.1	5	2	3	0.02	19.7	2.68857	21.4571
8	8	2018	11:00:00	9	V04	P3	3	LC	40	1	0.025	0	0	0	0.02	19.7	2.68857	21.4571
6	8	2018	14:00:00	9	V05	P1	3	LC	40	0	0	0	0	0	9.5	22.9	4.27429	20.2571
6	8	2018	14:00:00	9	V05	P2	3	LC	40	0	0	0	0	0	9.5	22.9	4.27429	20.2571
6	8	2018	14:00:00	9	V05	P3	3	LC	40	1	0.025	0	0	0	9.5	22.9	4.27429	20.2571
6	8	2018	12:00:00	9	V06	P1	3	LC	40	3	0.075	0	0	0	8.35	23.2	5.01286	20.8
6	8	2018	12:00:00	9	V06	P2	3	LC	40	2	0.05	0	0	0	8.35	23.2	5.01286	20.8
6	8	2018	12:00:00	9	V06	P3	3	LC	40	3	0.075	0	0	0	8.35	23.2	5.01286	20.8
10	8	2018	16:00:00	9	V07	P1	3	LC	40	36	0.9	19	7	12	12	23	5.95571	22.5571
10	8	2018	16:00:00	9	V07	P2	3	LC	40	23	0.575	15	7	8	12	23	5.95571	22.5571
10	8	2018	16:00:00	9	V07	P3	3	LC	40	12	0.3	8	4	4	12	23	5.95571	22.5571
8	8	2018	09:30:00	9	V08	P1	3	LC	40	4	0.1	2	1	1	0.45	19.1	3.48714	21.1429
8	8	2018	09:30:00	9	V08	P2	3	LC	40	3	0.075	3	1	2	0.45	19.1	3.48714	21.1429
8	8	2018	09:30:00	9	V08	P3	3	LC	40	2	0.05	0	0	0	0.45	19.1	3.48714	21.1429
10	8	2018	16:30:00	9	V09	P1	3	LC	40	14	0.35	9	2	7	6.56	23	5.37	22.5571
10	8	2018	16:30:00	9	V09	P2	3	LC	40	10	0.25	8	4	4	6.56	23	5.37	22.5571
10	8	2018	16:30:00	9	V09	P3	3	LC	40	12	0.3	8	3	5	6.56	23	5.37	22.5571
6	8	2018	10:30:00	9	V10	P1	3	LC	40	6	0.15	0	0	0	5.63	24.1	2.55714	21.3286
6	8	2018	10:30:00	9	V10	P2	3	LC	40	5	0.125	2	2	0	5.63	24.1	2.55714	21.3286
6	8	2018	10:30:00	9	V10	P3	3	LC	40	3	0.075	1	1	0	5.63	24.1	2.55714	21.3286
10	8	2018	11:00:00	9	V11	P1	3	LC	40	15	0.375	64	28	36	14.79	23.1	6.13857	23.0571
10	8	2018	11:00:00	9	V11	P2	3	LC	40	8	0.2	1	1	0	14.79	23.1	6.13857	23.0571
10	8	2018	11:00:00	9	V11	P3	3	LC	40	6	0.15	4	2	2	14.79	23.1	6.13857	23.0571
8	8	2018	15:30:00	9	V12	P1	3	LC	40	12	0.3	7	2	5	0.66	19.2	2.77571	21.8
8	8	2018	15:30:00	9	V12	P2	3	LC	40	7	0.175	2	1	1	0.66	19.2	2.77571	21.8
8	8	2018	15:30:00	9	V12	P3	3	LC	40	9	0.225	5	2	3	0.66	19.2	2.77571	21.8
8	8	2018	12:30:00	9	V13	P1	3	LC	40	18	0.45	29	8	21	0	19.2	2.2	21.4571
8	8	2018	12:30:00	9	V13	P2	3	LC	40	14	0.35	30	11	19	0	19.2	2.2	21.4571
8	8	2018	12:30:00	9	V13	P3	3	LC	40	16	0.4	44	17	27	0	19.2	2.2	21.4571
8	8	2018	16:30:00	9	V14	P1	3	LC	40	18	0.45	14	1	13	2.2	19.1	3.63286	21.9429
8	8	2018	16:30:00	9	V14	P2	3	LC	40	8	0.2	0	0	0	2.2	19.1	3.63286	21.9429
8	8	2018	16:30:00	9	V14	P3	3	LC	40	11	0.275	6	1	5	2.2	19.1	3.63286	21.9429
10	8	2018	12:30:00	9	V15	P1	3	LC	40	2	0.05	5	3	2	9.05	23.1	7.50429	22.7857
10	8	2018	12:30:00	9	V15	P2	3	LC	40	5	0.125	3	3	0	9.05	23.1	7.50429	22.7857
10	8	2018	12:30:00	9	V15	P3	3	LC	40	4	0.1	6	4	2	9.05	23.1	7.50429	22.7857
10	8	2018	14:00:00	9	V16	P1	3	LC	40	37	0.925	29	14	15	2.58	23.7	7.35714	22.9429
10	8	2018	14:00:00	9	V16	P2	3	LC	40	34	0.85	19	9	10	2.58	23.7	7.35714	22.9429
10	8	2018	14:00:00	9	V16	P3	3	LC	40	39	0.975	91	43	48	2.58	23.7	7.35714	22.9429
8	8	2018	15:00:00	9	V17	P1	3	LC	40	5	0.125	21	14	7	0.05	19.1	2.64714	21.9143
8	8	2018	15:00:00	9	V17	P2	3	LC	40	2	0.05	2	2	0	0.05	19.1	2.64714	21.9143
8	8	2018	15:00:00	9	V17	P3	3	LC	40	2	0.05	1	1	0	0.05	19.1	2.64714	21.9143
6	8	2018	13:00:00	9	V18	P1	3	LC	40	2	0.05	0	0	0	10.99	22.5	3.98286	20.5
6	8	2018	13:00:00	9	V18	P2	3	LC	40	3	0.075	0	0	0	10.99	22.5	3.98286	20.5
6	8	2018	13:00:00	9	V18	P3	3	LC	40	1	0.025	0	0	0	10.99	22.5	3.98286	20.5
10	8	2018	10:00:00	9	V19	P1	3	LC	40	6	0.15	13	7	6	15.9	22.8	5.40714	23.0571
10	8	2018	10:00:00	9	V19	P2	3	LC	40	3	0.075	3	0	3	15.9	22.8	5.40714	23.0571
10	8	2018	10:00:00	9	V19	P3	3	LC	40	3	0.075	9	4	5	15.9	22.8	5.40714	23.0571
10	8	2018	12:00:00	9	V20	P1	3	LC	40	7	0.175	1	0	1	16.03	23.1	6.82	23
10	8	2018	12:00:00	9	V20	P2	3	LC	40	5	0.125	7	6	1	16.03	23.1	6.82	23
10	8	2018	12:00:00	9	V20	P3	3	LC	40	11	0.275	1	1	0	16.03	23.1	6.82	23
17	8	2018	15:00:00	10	V01	P1	4	RC	40	4	0.1	1	0	1	8.79	23.7	1.53571	23.4
17	8	2018	15:00:00	10	V01	P2	4	RC	40	8	0.2	4	0	4	8.79	23.7	1.53571	23.4
17	8	2018	15:00:00	10	V01	P3	4	RC	40	4	0.1	6	3	3	8.79	23.7	1.53571	23.4
17	8	2018	14:00:00	10	V02	P1	4	RC	40	13	0.325	6	3	3	8.51	23.6	2.33	23.2571
17	8	2018	14:00:00	10	V02	P2	4	RC	40	7	0.175	11	7	4	8.51	23.6	2.33	23.2571
17	8	2018	14:00:00	10	V02	P3	4	RC	40	3	0.075	6	2	4	8.51	23.6	2.33	23.2571
16	8	2018	14:00:00	10	V03	P1	4	RC	40	2	0.05	0	0	0	0	24.3	0.317143	23.7429
16	8	2018	14:00:00	10	V03	P2	4	RC	40	1	0.025	0	0	0	0	24.3	0.317143	23.7429
16	8	2018	14:00:00	10	V03	P3	4	RC	40	2	0.05	0	0	0	0	24.3	0.317143	23.7429
15	8	2018	11:00:00	10	V04	P1	4	RC	40	4	0.1	6	2	4	0	24.2	6.89286	21.3
15	8	2018	11:00:00	10	V04	P2	4	RC	40	5	0.125	2	1	1	0	24.2	6.89286	21.3
15	8	2018	11:00:00	10	V04	P3	4	RC	40	2	0.05	0	0	0	0	24.2	6.89286	21.3
16	8	2018	15:00:00	10	V05	P1	4	RC	40	0	0	0	0	0	0	23.9	0.365714	23.1571
16	8	2018	15:00:00	10	V05	P2	4	RC	40	1	0.025	0	0	0	0	23.9	0.365714	23.1571
16	8	2018	15:00:00	10	V05	P3	4	RC	40	0	0	0	0	0	0	23.9	0.365714	23.1571
16	8	2018	13:30:00	10	V06	P1	4	RC	40	3	0.075	0	0	0	0	24.5	0.127143	23.9286
16	8	2018	13:30:00	10	V06	P2	4	RC	40	2	0.05	0	0	0	0	24.5	0.127143	23.9286
16	8	2018	13:30:00	10	V06	P3	4	RC	40	1	0.025	0	0	0	0	24.5	0.127143	23.9286
17	8	2018	16:00:00	10	V07	P1	4	RC	40	34	0.85	30	10	20	7.51	23.9	1.43	23.5429
17	8	2018	16:00:00	10	V07	P2	4	RC	40	27	0.675	8	5	3	7.51	23.9	1.43	23.5429
17	8	2018	16:00:00	10	V07	P3	4	RC	40	14	0.35	7	4	3	7.51	23.9	1.43	23.5429
15	8	2018	09:30:00	10	V08	P1	4	RC	40	9	0.225	60	29	31	0	24.3	1.78	23.3
15	8	2018	09:30:00	10	V08	P2	4	RC	40	5	0.125	25	11	14	0	24.3	1.78	23.3
15	8	2018	09:30:00	10	V08	P3	4	RC	40	5	0.125	14	6	8	0	24.3	1.78	23.3
17	8	2018	04:30:00	10	V09	P1	4	RC	40	12	0.3	8	4	4	12.06	23.9	2.17714	23.5143
17	8	2018	04:30:00	10	V09	P2	4	RC	40	18	0.45	6	2	4	12.06	23.9	2.17714	23.5143
17	8	2018	04:30:00	10	V09	P3	4	RC	40	20	0.5	7	2	5	12.06	23.9	2.17714	23.5143
16	8	2018	12:30:00	10	V10	P1	4	RC	40	6	0.15	0	0	0	0	25.3	0	24.6286
16	8	2018	12:30:00	10	V10	P2	4	RC	40	3	0.075	0	0	0	0	25.3	0	24.6286
16	8	2018	12:30:00	10	V10	P3	4	RC	40	5	0.125	0	0	0	0	25.3	0	24.6286
17	8	2018	10:30:00	10	V11	P1	4	RC	40	17	0.425	45	9	36	69.91	23.5	10.0729	23.6286
17	8	2018	10:30:00	10	V11	P2	4	RC	40	4	0.1	1	0	1	69.91	23.5	10.0729	23.6286
17	8	2018	10:30:00	10	V11	P3	4	RC	40	3	0.075	26	9	17	69.91	23.5	10.0729	23.6286
15	8	2018	15:00:00	10	V12	P1	4	RC	40	10	0.25	25	7	18	0	23.8	0.958571	23.1571
15	8	2018	15:00:00	10	V12	P2	4	RC	40	12	0.3	7	2	5	0	23.8	0.958571	23.1571
15	8	2018	15:00:00	10	V12	P3	4	RC	40	9	0.225	26	10	16	0	23.8	0.958571	23.1571
15	8	2018	12:30:00	10	V13	P1	4	RC	40	11	0.275	13	5	8	0	24.1	0.467143	23.2
15	8	2018	12:30:00	10	V13	P2	4	RC	40	13	0.325	34	16	18	0	24.1	0.467143	23.2
15	8	2018	12:30:00	10	V13	P3	4	RC	40	10	0.25	62	30	32	0	24.1	0.467143	23.2
15	8	2018	16:00:00	10	V14	P1	4	RC	40	11	0.275	24	8	16	0	24.1	0.844286	23.4143
15	8	2018	16:00:00	10	V14	P2	4	RC	40	8	0.2	14	9	5	0	24.1	0.844286	23.4143
15	8	2018	16:00:00	10	V14	P3	4	RC	40	4	0.1	10	4	6	0	24.1	0.844286	23.4143
17	8	2018	12:30:00	10	V15	P1	4	RC	40	3	0.075	0	0	0	34.8	23.8	7.24429	23.7286
17	8	2018	12:30:00	10	V15	P2	4	RC	40	9	0.225	37	13	24	34.8	23.8	7.24429	23.7286
17	8	2018	12:30:00	10	V15	P3	4	RC	40	10	0.25	30	10	20	34.8	23.8	7.24429	23.7286
17	8	2018	13:00:00	10	V16	P1	4	RC	40	35	0.875	15	10	5	43.98	23.6	7.65143	23.6571
17	8	2018	13:00:00	10	V16	P2	4	RC	40	37	0.925	3	3	0	43.98	23.6	7.65143	23.6571
17	8	2018	13:00:00	10	V16	P3	4	RC	40	34	0.85	6	3	3	43.98	23.6	7.65143	23.6571
15	8	2018	14:00:00	10	V17	P1	4	RC	40	3	0.075	7	4	3	0	23.9	0.162857	22.7571
15	8	2018	14:00:00	10	V17	P2	4	RC	40	1	0.025	0	0	0	0	23.9	0.162857	22.7571
15	8	2018	14:00:00	10	V17	P3	4	RC	40	0	0	0	0	0	0	23.9	0.162857	22.7571
18	8	2018	14:00:00	10	V18	P1	4	RC	40	0	0	0	0	0	2.09	22.6	4.37857	23.2143
18	8	2018	14:00:00	10	V18	P2	4	RC	40	1	0.025	0	0	0	2.09	22.6	4.37857	23.2143
18	8	2018	14:00:00	10	V18	P3	4	RC	40	0	0	0	0	0	2.09	22.6	4.37857	23.2143
17	8	2018	10:00:00	10	V19	P1	4	RC	40	29	0.725	343	104	239	34.74	23.2	6.01286	22.8429
17	8	2018	10:00:00	10	V19	P2	4	RC	40	8	0.2	20	9	11	34.74	23.2	6.01286	22.8429
17	8	2018	10:00:00	10	V19	P3	4	RC	40	5	0.125	13	5	8	34.74	23.2	6.01286	22.8429
17	8	2018	11:30:00	10	V20	P1	4	RC	40	15	0.375	2	1	1	65.36	23.7	9.50857	23.7857
17	8	2018	11:30:00	10	V20	P2	4	RC	40	5	0.125	0	0	0	65.36	23.7	9.50857	23.7857
17	8	2018	11:30:00	10	V20	P3	4	RC	40	4	0.1	5	1	4	65.36	23.7	9.50857	23.7857
24	8	2018	14:30:00	11	V01	P1	5	LC	40	6	0.15	0	0	0	0	19.3	10.7771	20.0429
24	8	2018	14:30:00	11	V01	P2	5	LC	40	10	0.25	1	1	0	0	19.3	10.7771	20.0429
24	8	2018	14:30:00	11	V01	P3	5	LC	40	3	0.075	0	0	0	0	19.3	10.7771	20.0429
24	8	2018	14:00:00	11	V02	P1	5	LC	40	7	0.175	0	0	0	0	19.4	8.90143	20.2
24	8	2018	14:00:00	11	V02	P2	5	LC	40	4	0.1	0	0	0	0	19.4	8.90143	20.2
24	8	2018	14:00:00	11	V02	P3	5	LC	40	3	0.075	0	0	0	0	19.4	8.90143	20.2
20	8	2018	12:30:00	11	V03	P1	5	LC	40	4	0.1	0	0	0	0	21.9	6.09571	23.0286
20	8	2018	12:30:00	11	V03	P2	5	LC	40	2	0.05	0	0	0	0	21.9	6.09571	23.0286
20	8	2018	12:30:00	11	V03	P3	5	LC	40	1	0.025	0	0	0	0	21.9	6.09571	23.0286
22	8	2018	11:00:00	11	V04	P1	5	LC	40	5	0.125	1	1	0	0	16.8	6.89286	21.3
22	8	2018	11:00:00	11	V04	P2	5	LC	40	9	0.225	6	3	3	0	16.8	6.89286	21.3
22	8	2018	11:00:00	11	V04	P3	5	LC	40	4	0.1	2	1	1	0	16.8	6.89286	21.3
20	8	2018	14:00:00	11	V05	P1	5	LC	40	0	0	0	0	0	0	21.1	3.69143	22.4571
20	8	2018	14:00:00	11	V05	P2	5	LC	40	0	0	0	0	0	0	21.1	3.69143	22.4571
20	8	2018	14:00:00	11	V05	P3	5	LC	40	0	0	0	0	0	0	21.1	3.69143	22.4571
20	8	2018	12:00:00	11	V06	P1	5	LC	40	2	0.05	0	0	0	0	22	5.22714	23.1571
20	8	2018	12:00:00	11	V06	P2	5	LC	40	1	0.025	0	0	0	0	22	5.22714	23.1571
20	8	2018	12:00:00	11	V06	P3	5	LC	40	2	0.05	0	0	0	0	22	5.22714	23.1571
24	8	2018	15:30:00	11	V07	P1	5	LC	40	25	0.625	23	8	15	0	19.5	37.7129	20.1286
24	8	2018	15:30:00	11	V07	P2	5	LC	40	10	0.25	5	2	3	0	19.5	37.7129	20.1286
24	8	2018	15:30:00	11	V07	P3	5	LC	40	20	0.5	3	2	1	0	19.5	37.7129	20.1286
22	8	2018	10:00:00	11	V08	P1	5	LC	40	10	0.25	0	0	0	0.02	15.5	9.45286	21.4857
22	8	2018	10:00:00	11	V08	P2	5	LC	40	8	0.2	0	0	0	0.02	15.5	9.45286	21.4857
22	8	2018	10:00:00	11	V08	P3	5	LC	40	5	0.125	0	0	0	0.02	15.5	9.45286	21.4857
24	8	2018	16:00:00	11	V09	P1	5	LC	40	15	0.375	6	3	3	0	19.3	39.45	20.1
24	8	2018	16:00:00	11	V09	P2	5	LC	40	13	0.325	6	2	4	0	19.3	39.45	20.1
24	8	2018	16:00:00	11	V09	P3	5	LC	40	9	0.225	1	0	1	0	19.3	39.45	20.1
20	8	2018	11:00:00	11	V10	P1	5	LC	40	4	0.1	0	0	0	0	22.3	3	23.7143
20	8	2018	11:00:00	11	V10	P2	5	LC	40	6	0.15	1	1	0	0	22.3	3	23.7143
20	8	2018	11:00:00	11	V10	P3	5	LC	40	5	0.125	1	1	0	0	22.3	3	23.7143
24	8	2018	10:30:00	11	V11	P1	5	LC	40	15	0.375	28	10	18	0	19.7	8.41143	20.7143
24	8	2018	10:30:00	11	V11	P2	5	LC	40	4	0.1	1	0	1	0	19.7	8.41143	20.7143
24	8	2018	10:30:00	11	V11	P3	5	LC	40	1	0.025	1	0	1	0	19.7	8.41143	20.7143
22	8	2018	14:30:00	11	V12	P1	5	LC	40	7	0.175	3	2	1	0	17.2	11.1571	21.5429
22	8	2018	14:30:00	11	V12	P2	5	LC	40	11	0.275	1	1	0	0	17.2	11.1571	21.5429
22	8	2018	14:30:00	11	V12	P3	5	LC	40	6	0.15	0	0	0	0	17.2	11.1571	21.5429
22	8	2018	12:00:00	11	V13	P1	5	LC	40	13	0.325	4	4	0	0	16.9	8.86	21.3
22	8	2018	12:00:00	11	V13	P2	5	LC	40	16	0.4	1	1	0	0	16.9	8.86	21.3
22	8	2018	12:00:00	11	V13	P3	5	LC	40	30	0.75	20	7	13	0	16.9	8.86	21.3
25	8	2018	15:00:00	11	V14	P1	5	LC	40	27	0.675	116	55	61	4.02	18.2	7.94714	19.6714
25	8	2018	15:00:00	11	V14	P2	5	LC	40	13	0.325	39	14	25	4.02	18.2	7.94714	19.6714
25	8	2018	15:00:00	11	V14	P3	5	LC	40	9	0.225	0	0	0	4.02	18.2	7.94714	19.6714
24	8	2018	12:00:00	11	V15	P1	5	LC	40	3	0.075	0	0	0	0	19.2	14.4643	20.4
24	8	2018	12:00:00	11	V15	P2	5	LC	40	6	0.15	0	0	0	0	19.2	14.4643	20.4
24	8	2018	12:00:00	11	V15	P3	5	LC	40	7	0.175	1	1	0	0	19.2	14.4643	20.4
24	8	2018	13:00:00	11	V16	P1	5	LC	40	29	0.725	0	0	0	0.18	19.2	9.31714	20.5429
24	8	2018	13:00:00	11	V16	P2	5	LC	40	33	0.825	0	0	0	0.18	19.2	9.31714	20.5429
24	8	2018	13:00:00	11	V16	P3	5	LC	40	23	0.575	22	13	9	0.18	19.2	9.31714	20.5429
22	8	2018	14:00:00	11	V17	P1	5	LC	40	4	0.1	1	1	0	0.25	17.2	14.2971	21.4
22	8	2018	14:00:00	11	V17	P2	5	LC	40	2	0.05	0	0	0	0.25	17.2	14.2971	21.4
22	8	2018	14:00:00	11	V17	P3	5	LC	40	4	0.1	0	0	0	0.25	17.2	14.2971	21.4
20	8	2018	13:30:00	11	V18	P1	5	LC	40	1	0.025	0	0	0	0	21.5	4.37857	22.6857
20	8	2018	13:30:00	11	V18	P2	5	LC	40	0	0	0	0	0	0	21.5	4.37857	22.6857
20	8	2018	13:30:00	11	V18	P3	5	LC	40	0	0	0	0	0	0	21.5	4.37857	22.6857
24	8	2018	09:30:00	11	V19	P1	5	LC	40	22	0.55	74	20	54	0	19.3	4.76	20.2857
24	8	2018	09:30:00	11	V19	P2	5	LC	40	5	0.125	0	0	0	0	19.3	4.76	20.2857
24	8	2018	09:30:00	11	V19	P3	5	LC	40	7	0.175	0	0	0	0	19.3	4.76	20.2857
24	8	2018	11:00:00	11	V20	P1	5	LC	40	19	0.475	0	0	0	0	19.4	11.8743	20.6
24	8	2018	11:00:00	11	V20	P2	5	LC	40	9	0.225	0	0	0	0	19.4	11.8743	20.6
24	8	2018	11:00:00	11	V20	P3	5	LC	40	5	0.125	0	0	0	0	19.4	11.8743	20.6
31	8	2018	14:30:00	12	V01	P1	6	RC	40	4	0.1	0	0	0	0	17.8	6.26714	20.9714
31	8	2018	14:30:00	12	V01	P2	6	RC	40	12	0.3	15	5	10	0	17.8	6.26714	20.9714
31	8	2018	14:30:00	12	V01	P3	6	RC	40	15	0.375	11	5	6	0	17.8	6.26714	20.9714
31	8	2018	14:00:00	12	V02	P1	6	RC	40	13	0.325	0	0	0	0	17.6	4.68429	20.8857
31	8	2018	14:00:00	12	V02	P2	6	RC	40	9	0.225	0	0	0	0	17.6	4.68429	20.8857
31	8	2018	14:00:00	12	V02	P3	6	RC	40	6	0.15	0	0	0	0	17.6	4.68429	20.8857
27	8	2018	12:30:00	12	V03	P1	6	RC	40	8	0.2	0	0	0	6.56	23	2.38714	19.3571
27	8	2018	12:30:00	12	V03	P2	6	RC	40	3	0.075	0	0	0	6.56	23	2.38714	19.3571
27	8	2018	12:30:00	12	V03	P3	6	RC	40	2	0.05	0	0	0	6.56	23	2.38714	19.3571
29	8	2018	11:00:00	12	V04	P1	6	RC	40	5	0.125	2	1	1	59.59	21.4	27.49	20.5571
29	8	2018	11:00:00	12	V04	P2	6	RC	40	3	0.075	0	0	0	59.59	21.4	27.49	20.5571
29	8	2018	11:00:00	12	V04	P3	6	RC	40	3	0.075	0	0	0	59.59	21.4	27.49	20.5571
27	8	2018	14:00:00	12	V05	P1	6	RC	40	1	0.025	0	0	0	8.02	22.3	1.77	18.7857
27	8	2018	14:00:00	12	V05	P2	6	RC	40	0	0	0	0	0	8.02	22.3	1.77	18.7857
27	8	2018	14:00:00	12	V05	P3	6	RC	40	0	0	0	0	0	8.02	22.3	1.77	18.7857
27	8	2018	12:00:00	12	V06	P1	6	RC	40	4	0.1	0	0	0	6.6	23	2.36857	19.3857
27	8	2018	12:00:00	12	V06	P2	6	RC	40	1	0.025	0	0	0	6.6	23	2.36857	19.3857
27	8	2018	12:00:00	12	V06	P3	6	RC	40	2	0.05	0	0	0	6.6	23	2.36857	19.3857
31	8	2018	15:00:00	12	V07	P1	6	RC	40	36	0.9	5	4	1	0	18.2	7.64429	21.0571
31	8	2018	15:00:00	12	V07	P2	6	RC	40	29	0.725	0	0	0	0	18.2	7.64429	21.0571
31	8	2018	15:00:00	12	V07	P3	6	RC	40	23	0.575	0	0	0	0	18.2	7.64429	21.0571
29	8	2018	09:30:00	12	V08	P1	6	RC	40	9	0.225	31	19	12	48.63	21.6	16.4057	20.9
29	8	2018	09:30:00	12	V08	P2	6	RC	40	6	0.15	2	2	0	48.63	21.6	16.4057	20.9
29	8	2018	09:30:00	12	V08	P3	6	RC	40	4	0.1	6	4	2	48.63	21.6	16.4057	20.9
31	8	2018	15:30:00	12	V09	P1	6	RC	40	29	0.725	7	4	3	0	18.1	7.61571	21.0714
31	8	2018	15:30:00	12	V09	P2	6	RC	40	18	0.45	3	0	3	0	18.1	7.61571	21.0714
31	8	2018	15:30:00	12	V09	P3	6	RC	40	12	0.3	2	0	2	0	18.1	7.61571	21.0714
27	8	2018	11:00:00	12	V10	P1	6	RC	40	8	0.2	4	3	1	10.36	22.9	3.89714	20.0286
27	8	2018	11:00:00	12	V10	P2	6	RC	40	6	0.15	2	1	1	10.36	22.9	3.89714	20.0286
27	8	2018	11:00:00	12	V10	P3	6	RC	40	6	0.15	1	1	0	10.36	22.9	3.89714	20.0286
31	8	2018	10:00:00	12	V11	P1	6	RC	40	25	0.625	36	9	27	0	18.3	6.22714	21.4571
31	8	2018	10:00:00	12	V11	P2	6	RC	40	12	0.3	1	1	0	0	18.3	6.22714	21.4571
31	8	2018	10:00:00	12	V11	P3	6	RC	40	15	0.375	2	2	0	0	18.3	6.22714	21.4571
29	8	2018	14:30:00	12	V12	P1	6	RC	40	13	0.325	15	12	3	56.28	22.1	24.13	21.1
29	8	2018	14:30:00	12	V12	P2	6	RC	40	18	0.45	10	7	3	56.28	22.1	24.13	21.1
29	8	2018	14:30:00	12	V12	P3	6	RC	40	9	0.225	3	3	0	56.28	22.1	24.13	21.1
29	8	2018	12:00:00	12	V13	P1	6	RC	40	21	0.525	8	4	4	57.79	21.5	26.5186	20.6143
29	8	2018	12:00:00	12	V13	P2	6	RC	40	17	0.425	7	4	3	57.79	21.5	26.5186	20.6143
29	8	2018	12:00:00	12	V13	P3	6	RC	40	12	0.3	3	2	1	57.79	21.5	26.5186	20.6143
29	8	2018	15:00:00	12	V14	P1	6	RC	40	37	0.925	49	27	22	54.09	22.6	20.67	21.5143
29	8	2018	15:00:00	12	V14	P2	6	RC	40	11	0.275	21	10	11	54.09	22.6	20.67	21.5143
29	8	2018	15:00:00	12	V14	P3	6	RC	40	9	0.225	12	4	8	54.09	22.6	20.67	21.5143
31	8	2018	11:00:00	12	V15	P1	6	RC	40	2	0.05	0	0	0	0	18.4	7.18857	21.1286
31	8	2018	11:00:00	12	V15	P2	6	RC	40	7	0.175	0	0	0	0	18.4	7.18857	21.1286
31	8	2018	11:00:00	12	V15	P3	6	RC	40	4	0.1	0	0	0	0	18.4	7.18857	21.1286
31	8	2018	13:00:00	12	V16	P1	6	RC	40	38	0.95	3	3	0	0	18.2	4.98143	21.5143
31	8	2018	13:00:00	12	V16	P2	6	RC	40	40	1	4	3	1	0	18.2	4.98143	21.5143
31	8	2018	13:00:00	12	V16	P3	6	RC	40	40	1	2	2	0	0	18.2	4.98143	21.5143
29	8	2018	13:30:00	12	V17	P1	6	RC	40	12	0.3	16	10	6	36.05	22	20.4871	20.9
29	8	2018	13:30:00	12	V17	P2	6	RC	40	4	0.1	0	0	0	36.05	22	20.4871	20.9
29	8	2018	13:30:00	12	V17	P3	6	RC	40	3	0.075	0	0	0	36.05	22	20.4871	20.9
27	8	2018	13:00:00	12	V18	P1	6	RC	40	0	0	0	0	0	7.78	22.8	2.10143	19.0571
27	8	2018	13:00:00	12	V18	P2	6	RC	40	0	0	0	0	0	7.78	22.8	2.10143	19.0571
27	8	2018	13:00:00	12	V18	P3	6	RC	40	1	0.025	0	0	0	7.78	22.8	2.10143	19.0571
31	8	2018	09:30:00	12	V19	P1	6	RC	40	25	0.625	8	4	4	0	17.5	5.51429	21.1714
31	8	2018	09:30:00	12	V19	P2	6	RC	40	6	0.15	3	2	1	0	17.5	5.51429	21.1714
31	8	2018	09:30:00	12	V19	P3	6	RC	40	4	0.1	1	1	0	0	17.5	5.51429	21.1714
31	8	2018	11:00:00	12	V20	P1	6	RC	40	10	0.25	2	2	0	0	18.4	7.69	21.3429
31	8	2018	11:00:00	12	V20	P2	6	RC	40	7	0.175	0	0	0	0	18.4	7.69	21.3429
31	8	2018	11:00:00	12	V20	P3	6	RC	40	12	0.3	14	6	8	0	18.4	7.69	21.3429
7	9	2018	15:00:00	13	V01	P1	1	LC	40	10	0.25	0	0	0	0	16.7	13.15	21.6429
7	9	2018	15:00:00	13	V01	P2	1	LC	40	18	0.45	3	3	0	0	16.7	13.15	21.6429
7	9	2018	15:00:00	13	V01	P3	1	LC	40	9	0.225	0	0	0	0	16.7	13.15	21.6429
7	9	2018	14:00:00	13	V02	P1	1	LC	40	16	0.4	4	1	3	0	16.9	14.3014	21.6429
7	9	2018	14:00:00	13	V02	P2	1	LC	40	4	0.1	0	0	0	0	16.9	14.3014	21.6429
7	9	2018	14:00:00	13	V02	P3	1	LC	40	8	0.2	0	0	0	0	16.9	14.3014	21.6429
3	9	2018	12:00:00	13	V03	P1	1	LC	40	5	0.125	0	0	0	12.65	20.3	44.8471	20.3857
3	9	2018	12:00:00	13	V03	P2	1	LC	40	4	0.1	0	0	0	12.65	20.3	44.8471	20.3857
3	9	2018	12:00:00	13	V03	P3	1	LC	40	1	0.025	0	0	0	12.65	20.3	44.8471	20.3857
5	9	2018	11:00:00	13	V04	P1	1	LC	40	4	0.1	0	0	0	18.36	25.3	15.2429	20.6571
5	9	2018	11:00:00	13	V04	P2	1	LC	40	3	0.075	0	0	0	18.36	25.3	15.2429	20.6571
5	9	2018	11:00:00	13	V04	P3	1	LC	40	4	0.1	0	0	0	18.36	25.3	15.2429	20.6571
3	9	2018	14:00:00	13	V05	P1	1	LC	40	0	0	0	0	0	16.94	20.4	40.5786	20.0429
3	9	2018	14:00:00	13	V05	P2	1	LC	40	0	0	0	0	0	16.94	20.4	40.5786	20.0429
3	9	2018	14:00:00	13	V05	P3	1	LC	40	0	0	0	0	0	16.94	20.4	40.5786	20.0429
3	9	2018	11:00:00	13	V06	P1	1	LC	40	5	0.125	0	0	0	12.97	20.3	46.7129	20.3714
3	9	2018	11:00:00	13	V06	P2	1	LC	40	1	0.025	0	0	0	12.97	20.3	46.7129	20.3714
3	9	2018	11:00:00	13	V06	P3	1	LC	40	2	0.05	0	0	0	12.97	20.3	46.7129	20.3714
7	9	2018	15:30:00	13	V07	P1	1	LC	40	35	0.875	0	0	0	0	16.9	11.6543	21.8
7	9	2018	15:30:00	13	V07	P2	1	LC	40	39	0.975	3	1	2	0	16.9	11.6543	21.8
7	9	2018	15:30:00	13	V07	P3	1	LC	40	12	0.3	0	0	0	0	16.9	11.6543	21.8
5	9	2018	09:30:00	13	V08	P1	1	LC	40	11	0.275	0	0	0	58.31	25.7	21.6486	20.8429
5	9	2018	09:30:00	13	V08	P2	1	LC	40	6	0.15	0	0	0	58.31	25.7	21.6486	20.8429
5	9	2018	09:30:00	13	V08	P3	1	LC	40	3	0.075	0	0	0	58.31	25.7	21.6486	20.8429
7	9	2018	16:00:00	13	V09	P1	1	LC	40	17	0.425	1	1	0	0	17	11.6629	21.8143
7	9	2018	16:00:00	13	V09	P2	1	LC	40	14	0.35	1	0	1	0	17	11.6629	21.8143
7	9	2018	16:00:00	13	V09	P3	1	LC	40	12	0.3	0	0	0	0	17	11.6629	21.8143
3	9	2018	11:00:00	13	V10	P1	1	LC	40	6	0.15	0	0	0	5.04	20.9	9.87714	20.8714
3	9	2018	11:00:00	13	V10	P2	1	LC	40	3	0.075	0	0	0	5.04	20.9	9.87714	20.8714
3	9	2018	11:00:00	13	V10	P3	1	LC	40	4	0.1	0	0	0	5.04	20.9	9.87714	20.8714
7	9	2018	10:30:00	13	V11	P1	1	LC	40	17	0.425	13	4	9	0	17.2	12.8886	22.2571
7	9	2018	10:30:00	13	V11	P2	1	LC	40	5	0.125	0	0	0	0	17.2	12.8886	22.2571
7	9	2018	10:30:00	13	V11	P3	1	LC	40	9	0.225	6	2	4	0	17.2	12.8886	22.2571
5	9	2018	14:30:00	13	V12	P1	1	LC	40	9	0.225	4	3	1	7.58	25.9	5.25143	21.1714
5	9	2018	14:30:00	13	V12	P2	1	LC	40	6	0.15	2	1	1	7.58	25.9	5.25143	21.1714
5	9	2018	14:30:00	13	V12	P3	1	LC	40	4	0.1	0	0	0	7.58	25.9	5.25143	21.1714
5	9	2018	12:00:00	13	V13	P1	1	LC	40	23	0.575	4	1	3	14.01	25.5	10.78	20.9143
5	9	2018	12:00:00	13	V13	P2	1	LC	40	19	0.475	8	5	3	14.01	25.5	10.78	20.9143
5	9	2018	12:00:00	13	V13	P3	1	LC	40	21	0.525	0	0	0	14.01	25.5	10.78	20.9143
5	9	2018	15:30:00	13	V14	P1	1	LC	40	24	0.6	44	19	25	8.58	26	8.05429	21.3143
5	9	2018	15:30:00	13	V14	P2	1	LC	40	12	0.3	10	7	3	8.58	26	8.05429	21.3143
5	9	2018	15:30:00	13	V14	P3	1	LC	40	8	0.2	0	0	0	8.58	26	8.05429	21.3143
7	9	2018	12:00:00	13	V15	P1	1	LC	40	1	0.025	0	0	0	0	17.3	15.3857	21.9286
7	9	2018	12:00:00	13	V15	P2	1	LC	40	3	0.075	0	0	0	0	17.3	15.3857	21.9286
7	9	2018	12:00:00	13	V15	P3	1	LC	40	1	0.025	0	0	0	0	17.3	15.3857	21.9286
7	9	2018	13:00:00	13	V16	P1	1	LC	40	36	0.9	3	3	0	0	17.5	14.6157	22.1857
7	9	2018	13:00:00	13	V16	P2	1	LC	40	40	1	0	0	0	0	17.5	14.6157	22.1857
7	9	2018	13:00:00	13	V16	P3	1	LC	40	34	0.85	0	0	0	0	17.5	14.6157	22.1857
5	9	2018	14:00:00	13	V17	P1	1	LC	40	10	0.25	4	2	2	4.71	25.8	5.18143	20.9714
5	9	2018	14:00:00	13	V17	P2	1	LC	40	4	0.1	1	1	0	4.71	25.8	5.18143	20.9714
5	9	2018	14:00:00	13	V17	P3	1	LC	40	2	0.05	0	0	0	4.71	25.8	5.18143	20.9714
3	9	2018	12:30:00	13	V18	P1	1	LC	40	0	0	0	0	0	15.3	19.9	34.1457	20.0286
3	9	2018	12:30:00	13	V18	P2	1	LC	40	0	0	0	0	0	15.3	19.9	34.1457	20.0286
3	9	2018	12:30:00	13	V18	P3	1	LC	40	0	0	0	0	0	15.3	19.9	34.1457	20.0286
7	9	2018	09:30:00	13	V19	P1	1	LC	40	24	0.6	0	0	0	0	16.5	15.2129	22.0143
7	9	2018	09:30:00	13	V19	P2	1	LC	40	8	0.2	0	0	0	0	16.5	15.2129	22.0143
7	9	2018	09:30:00	13	V19	P3	1	LC	40	4	0.1	0	0	0	0	16.5	15.2129	22.0143
7	9	2018	11:00:00	13	V20	P1	1	LC	40	10	0.25	12	5	7	0	17.2	12.5971	22.0714
7	9	2018	11:00:00	13	V20	P2	1	LC	40	4	0.1	4	1	3	0	17.2	12.5971	22.0714
7	9	2018	11:00:00	13	V20	P3	1	LC	40	7	0.175	10	5	5	0	17.2	12.5971	22.0714
12	9	2018	14:00:00	14	V01	P1	2	RC	40	5	0.125	0	0	0	0	18.5	3.16571	16.5571
12	9	2018	14:00:00	14	V01	P2	2	RC	40	14	0.35	0	0	0	0	18.5	3.16571	16.5571
12	9	2018	14:00:00	14	V01	P3	2	RC	40	8	0.2	0	0	0	0	18.5	3.16571	16.5571
12	9	2018	13:00:00	14	V02	P1	2	RC	40	16	0.4	2	1	1	0	18.2	2.83571	16.4714
12	9	2018	13:00:00	14	V02	P2	2	RC	40	14	0.35	0	0	0	0	18.2	2.83571	16.4714
12	9	2018	13:00:00	14	V02	P3	2	RC	40	6	0.15	0	0	0	0	18.2	2.83571	16.4714
16	9	2018	12:00:00	14	V03	P1	2	RC	40	7	0.175	0	0	0	0	24.1	0	19.6143
16	9	2018	12:00:00	14	V03	P2	2	RC	40	6	0.15	0	0	0	0	24.1	0	19.6143
16	9	2018	12:00:00	14	V03	P3	2	RC	40	4	0.1	0	0	0	0	24.1	0	19.6143
15	9	2018	10:30:00	14	V04	P1	2	RC	40	5	0.125	0	0	0	0	21.9	0	17.5143
15	9	2018	10:30:00	14	V04	P2	2	RC	40	2	0.05	0	0	0	0	21.9	0	17.5143
15	9	2018	10:30:00	14	V04	P3	2	RC	40	2	0.05	0	0	0	0	21.9	0	17.5143
16	9	2018	14:00:00	14	V05	P1	2	RC	40	0	0	0	0	0	0	23.1	0	18.6714
16	9	2018	14:00:00	14	V05	P2	2	RC	40	0	0	0	0	0	0	23.1	0	18.6714
16	9	2018	14:00:00	14	V05	P3	2	RC	40	0	0	0	0	0	0	23.1	0	18.6714
16	9	2018	11:30:00	14	V06	P1	2	RC	40	5	0.125	0	0	0	0	24.1	0	19.6571
16	9	2018	11:30:00	14	V06	P2	2	RC	40	4	0.1	0	0	0	0	24.1	0	19.6571
16	9	2018	11:30:00	14	V06	P3	2	RC	40	4	0.1	0	0	0	0	24.1	0	19.6571
12	9	2018	14:30:00	14	V07	P1	2	RC	40	39	0.975	0	0	0	0	18.7	2.51571	16.7
12	9	2018	14:30:00	14	V07	P2	2	RC	40	36	0.9	0	0	0	0	18.7	2.51571	16.7
12	9	2018	14:30:00	14	V07	P3	2	RC	40	32	0.8	0	0	0	0	18.7	2.51571	16.7
15	9	2018	09:30:00	14	V08	P1	2	RC	40	16	0.4	3	1	2	0	22	0	18.3429
15	9	2018	09:30:00	14	V08	P2	2	RC	40	10	0.25	0	0	0	0	22	0	18.3429
15	9	2018	09:30:00	14	V08	P3	2	RC	40	8	0.2	0	0	0	0	22	0	18.3429
12	9	2018	15:00:00	14	V09	P1	2	RC	40	17	0.425	0	0	0	0	18.8	3.20571	16.7857
12	9	2018	15:00:00	14	V09	P2	2	RC	40	12	0.3	0	0	0	0	18.8	3.20571	16.7857
12	9	2018	15:00:00	14	V09	P3	2	RC	40	10	0.25	0	0	0	0	18.8	3.20571	16.7857
16	9	2018	11:00:00	14	V10	P1	2	RC	40	7	0.175	0	0	0	0	24.7	0	20.2286
16	9	2018	11:00:00	14	V10	P2	2	RC	40	12	0.3	0	0	0	0	24.7	0	20.2286
16	9	2018	11:00:00	14	V10	P3	2	RC	40	4	0.1	0	0	0	0	24.7	0	20.2286
12	9	2018	10:00:00	14	V11	P1	2	RC	40	19	0.475	4	1	3	0	19	5.35714	17.2571
12	9	2018	10:00:00	14	V11	P2	2	RC	40	10	0.25	0	0	0	0	19	5.35714	17.2571
12	9	2018	10:00:00	14	V11	P3	2	RC	40	6	0.15	0	0	0	0	19	5.35714	17.2571
15	9	2018	13:00:00	14	V12	P1	2	RC	40	15	0.375	0	0	0	0	21.6	0	18.0429
15	9	2018	13:00:00	14	V12	P2	2	RC	40	9	0.225	0	0	0	0	21.6	0	18.0429
15	9	2018	13:00:00	14	V12	P3	2	RC	40	12	0.3	0	0	0	0	21.6	0	18.0429
15	9	2018	12:00:00	14	V13	P1	2	RC	40	32	0.8	6	6	0	0	21.7	0	17.8857
15	9	2018	12:00:00	14	V13	P2	2	RC	40	21	0.525	0	0	0	0	21.7	0	17.8857
15	9	2018	12:00:00	14	V13	P3	2	RC	40	40	1	0	0	0	0	21.7	0	17.8857
15	9	2018	15:00:00	14	V14	P1	2	RC	40	30	0.75	3	2	1	0	21.7	0	18.0714
15	9	2018	15:00:00	14	V14	P2	2	RC	40	12	0.3	7	3	4	0	21.7	0	18.0714
15	9	2018	15:00:00	14	V14	P3	2	RC	40	11	0.275	4	4	0	0	21.7	0	18.0714
12	9	2018	11:30:00	14	V15	P1	2	RC	40	2	0.05	0	0	0	0	19	7.08571	17.1286
12	9	2018	11:30:00	14	V15	P2	2	RC	40	1	0.025	0	0	0	0	19	7.08571	17.1286
12	9	2018	11:30:00	14	V15	P3	2	RC	40	1	0.025	0	0	0	0	19	7.08571	17.1286
12	9	2018	12:00:00	14	V16	P1	2	RC	40	35	0.875	0	0	0	0	18.8	2.58143	17.2857
12	9	2018	12:00:00	14	V16	P2	2	RC	40	37	0.925	0	0	0	0	18.8	2.58143	17.2857
12	9	2018	12:00:00	14	V16	P3	2	RC	40	38	0.95	0	0	0	0	18.8	2.58143	17.2857
15	9	2018	12:30:00	14	V17	P1	2	RC	40	8	0.2	0	0	0	0	21.2	0	17.9143
15	9	2018	12:30:00	14	V17	P2	2	RC	40	3	0.075	0	0	0	0	21.2	0	17.9143
15	9	2018	12:30:00	14	V17	P3	2	RC	40	2	0.05	0	0	0	0	21.2	0	17.9143
16	9	2018	12:30:00	14	V18	P1	2	RC	40	0	0	0	0	0	0	23.6	0	19.0714
16	9	2018	12:30:00	14	V18	P2	2	RC	40	0	0	0	0	0	0	23.6	0	19.0714
16	9	2018	12:30:00	14	V18	P3	2	RC	40	0	0	0	0	0	0	23.6	0	19.0714
12	9	2018	09:30:00	14	V19	P1	2	RC	40	29	0.725	0	0	0	0	18.8	2.65143	17.1143
12	9	2018	09:30:00	14	V19	P2	2	RC	40	9	0.225	0	0	0	0	18.8	2.65143	17.1143
12	9	2018	09:30:00	14	V19	P3	2	RC	40	4	0.1	0	0	0	0	18.8	2.65143	17.1143
12	9	2018	11:00:00	14	V20	P1	2	RC	40	32	0.8	3	2	1	0	19	4.81286	17.2429
12	9	2018	11:00:00	14	V20	P2	2	RC	40	16	0.4	0	0	0	0	19	4.81286	17.2429
12	9	2018	11:00:00	14	V20	P3	2	RC	40	20	0.5	0	0	0	0	19	4.81286	17.2429
21	9	2018	14:30:00	15	V01	P1	3	LC	40	7	0.175	0	0	0	16.68	22.9	9.06571	21.1429
21	9	2018	14:30:00	15	V01	P2	3	LC	40	28	0.7	0	0	0	16.68	22.9	9.06571	21.1429
21	9	2018	14:30:00	15	V01	P3	3	LC	40	6	0.15	0	0	0	16.68	22.9	9.06571	21.1429
21	9	2018	13:30:00	15	V02	P1	3	LC	40	9	0.225	0	0	0	9.51	23.4	10.2129	21.1429
21	9	2018	13:30:00	15	V02	P2	3	LC	40	5	0.125	0	0	0	9.51	23.4	10.2129	21.1429
21	9	2018	13:30:00	15	V02	P3	3	LC	40	4	0.1	0	0	0	9.51	23.4	10.2129	21.1429
23	9	2018	12:00:00	15	V03	P1	3	LC	40	6	0.15	0	0	0	0	11.8	9.11	17.5571
23	9	2018	12:00:00	15	V03	P2	3	LC	40	3	0.075	0	0	0	0	11.8	9.11	17.5571
23	9	2018	12:00:00	15	V03	P3	3	LC	40	3	0.075	0	0	0	0	11.8	9.11	17.5571
22	9	2018	10:30:00	15	V04	P1	3	LC	40	5	0.125	0	0	0	0	10.9	6.43714	19.0714
22	9	2018	10:30:00	15	V04	P2	3	LC	40	2	0.05	0	0	0	0	10.9	6.43714	19.0714
22	9	2018	10:30:00	15	V04	P3	3	LC	40	3	0.075	0	0	0	0	10.9	6.43714	19.0714
23	9	2018	14:00:00	15	V05	P1	3	LC	40	0	0	0	0	0	0	10.8	9.23857	17.2143
23	9	2018	14:00:00	15	V05	P2	3	LC	40	0	0	0	0	0	0	10.8	9.23857	17.2143
23	9	2018	14:00:00	15	V05	P3	3	LC	40	0	0	0	0	0	0	10.8	9.23857	17.2143
23	9	2018	11:00:00	15	V06	P1	3	LC	40	6	0.15	0	0	0	0	11.9	8.93857	17.6143
23	9	2018	11:00:00	15	V06	P2	3	LC	40	5	0.125	0	0	0	0	11.9	8.93857	17.6143
23	9	2018	11:00:00	15	V06	P3	3	LC	40	6	0.15	0	0	0	0	11.9	8.93857	17.6143
21	9	2018	15:30:00	15	V07	P1	3	LC	40	37	0.925	0	0	0	11.34	23	7.09	21.1857
21	9	2018	15:30:00	15	V07	P2	3	LC	40	35	0.875	0	0	0	11.34	23	7.09	21.1857
21	9	2018	15:30:00	15	V07	P3	3	LC	40	27	0.675	0	0	0	11.34	23	7.09	21.1857
22	9	2018	16:30:00	15	V08	P1	3	LC	40	14	0.35	0	0	0	0	10.8	9.43571	19.4
22	9	2018	16:30:00	15	V08	P2	3	LC	40	6	0.15	0	0	0	0	10.8	9.43571	19.4
22	9	2018	16:30:00	15	V08	P3	3	LC	40	5	0.125	0	0	0	0	10.8	9.43571	19.4
21	9	2018	16:00:00	15	V09	P1	3	LC	40	33	0.825	0	0	0	10.25	23.1	7.51714	21.2
21	9	2018	16:00:00	15	V09	P2	3	LC	40	24	0.6	0	0	0	10.25	23.1	7.51714	21.2
21	9	2018	16:00:00	15	V09	P3	3	LC	40	12	0.3	0	0	0	10.25	23.1	7.51714	21.2
23	9	2018	09:30:00	15	V10	P1	3	LC	40	10	0.25	0	0	0	0	12.3	11.1114	17.8286
23	9	2018	09:30:00	15	V10	P2	3	LC	40	7	0.175	0	0	0	0	12.3	11.1114	17.8286
23	9	2018	09:30:00	15	V10	P3	3	LC	40	5	0.125	0	0	0	0	12.3	11.1114	17.8286
21	9	2018	10:00:00	15	V11	P1	3	LC	40	11	0.275	0	0	0	6.75	23.9	7.11429	21.5571
21	9	2018	10:00:00	15	V11	P2	3	LC	40	6	0.15	0	0	0	6.75	23.9	7.11429	21.5571
21	9	2018	10:00:00	15	V11	P3	3	LC	40	4	0.1	0	0	0	6.75	23.9	7.11429	21.5571
22	9	2018	14:00:00	15	V12	P1	3	LC	40	13	0.325	0	0	0	0	11.7	5.93429	19.5429
22	9	2018	14:00:00	15	V12	P2	3	LC	40	7	0.175	0	0	0	0	11.7	5.93429	19.5429
22	9	2018	14:00:00	15	V12	P3	3	LC	40	10	0.25	0	0	0	0	11.7	5.93429	19.5429
22	9	2018	12:00:00	15	V13	P1	3	LC	40	31	0.775	0	0	0	0	11.5	4.87714	19.0429
22	9	2018	12:00:00	15	V13	P2	3	LC	40	18	0.45	0	0	0	0	11.5	4.87714	19.0429
22	9	2018	12:00:00	15	V13	P3	3	LC	40	12	0.3	0	0	0	0	11.5	4.87714	19.0429
22	9	2018	15:00:00	15	V14	P1	3	LC	40	34	0.85	1	1	0	0	11.6	6.96	19.5429
22	9	2018	15:00:00	15	V14	P2	3	LC	40	27	0.675	0	0	0	0	11.6	6.96	19.5429
22	9	2018	15:00:00	15	V14	P3	3	LC	40	8	0.2	0	0	0	0	11.6	6.96	19.5429
22	9	2018	09:30:00	15	V15	P1	3	LC	40	3	0.075	0	0	0	0	12.6	7.83429	19.8714
22	9	2018	09:30:00	15	V15	P2	3	LC	40	7	0.175	0	0	0	0	12.6	7.83429	19.8714
22	9	2018	09:30:00	15	V15	P3	3	LC	40	5	0.125	0	0	0	0	12.6	7.83429	19.8714
21	9	2018	12:00:00	15	V16	P1	3	LC	40	32	0.8	0	0	0	2.9	24.2	14.0557	21.5143
21	9	2018	12:00:00	15	V16	P2	3	LC	40	35	0.875	0	0	0	2.9	24.2	14.0557	21.5143
21	9	2018	12:00:00	15	V16	P3	3	LC	40	36	0.9	0	0	0	2.9	24.2	14.0557	21.5143
22	9	2018	13:00:00	15	V17	P1	3	LC	40	15	0.375	0	0	0	0	11.9	4.12	19.5
22	9	2018	13:00:00	15	V17	P2	3	LC	40	3	0.075	0	0	0	0	11.9	4.12	19.5
22	9	2018	13:00:00	15	V17	P3	3	LC	40	2	0.05	0	0	0	0	11.9	4.12	19.5
23	9	2018	13:00:00	15	V18	P1	3	LC	40	1	0.025	0	0	0	0	11.2	10.6114	17.0714
23	9	2018	13:00:00	15	V18	P2	3	LC	40	0	0	0	0	0	0	11.2	10.6114	17.0714
23	9	2018	13:00:00	15	V18	P3	3	LC	40	0	0	0	0	0	0	11.2	10.6114	17.0714
21	9	2018	09:30:00	15	V19	P1	3	LC	40	25	0.625	0	0	0	6.89	23.3	9.21143	21.0857
21	9	2018	09:30:00	15	V19	P2	3	LC	40	8	0.2	0	0	0	6.89	23.3	9.21143	21.0857
21	9	2018	09:30:00	15	V19	P3	3	LC	40	5	0.125	0	0	0	6.89	23.3	9.21143	21.0857
21	9	2018	11:00:00	15	V20	P1	3	LC	40	33	0.825	0	0	0	8.79	23.5	7.58143	21.2
21	9	2018	11:00:00	15	V20	P2	3	LC	40	12	0.3	0	0	0	8.79	23.5	7.58143	21.2
21	9	2018	11:00:00	15	V20	P3	3	LC	40	5	0.125	0	0	0	8.79	23.5	7.58143	21.2
29	9	2018	10:00:00	16	V14	P1	4	RC	40	30	0.75	0	0	0	0	6.3	2.82857	13.2714
29	9	2018	10:00:00	16	V14	P2	4	RC	40	12	0.3	0	0	0	0	6.3	2.82857	13.2714
29	9	2018	10:00:00	16	V14	P3	4	RC	40	6	0.15	0	0	0	0	6.3	2.82857	13.2714
